# Supplementary material for: Core Self-Evaluation and Burnout among Nurses: The Mediating Role of Coping Styles
Source: PLoS One. 2014 Dec 26;9(12):e115799. doi: 10.1371/journal.pone.0115799 (PMC4277418; doi:10.1371/journal.pone.0115799)
Supplement: S1 Table — The clinical data of 1559 nurses, which were analyzed in this study. (XLS) [file pone.0115799.s001.xls]

## Sheet: excel,数据
nurse number	birth	gender	age	age3group	jobrank	rank2	rank3	education	education2	education3	workexperience	WE5group	CSE1	CSE2	CSE3	CSE4	CSE5	CSE6	CSE7	CSE8	CSE9	CSE10	CSE11	CSE12	Coping1	Coping2	Coping3	Coping4	Coping5	Coping6	Coping7	Coping8	Coping9	Coping10	Coping11	Coping12	Coping13	Coping14	Coping15	Coping16	Coping17	Coping18	Coping19	Coping20	burnout1	burnout2	burnout3	burnout4	burnout5
1	1962-10-15	1	50.7452	3	3	0	1	1	0	1	30	4	4	2	4	4	5	2	4	2	4	2	4	2	0	0	0	0	0	0	0	0	0	0	0	0	0	0	0	0	0	0	0	0	0	0	0	0	0
2	1990-11-15	1	22.6411	1	1	0	0	2	1	0	1	1	5	1	5	1	5	2	4	4	3	3	3	2	2	3	1	3	2	2	2	2	2	2	2	2	2	3	3	1	1	1	1	1	3	5	2	3	3
3	1983-06-15	1	30.0658	2	2	1	0	2	1	0	7	2	5	2	4	3	4	4	4	5	3	2	5	4	1	3	1	1	1	2	2	3	1	1	1	0	0	1	1	1	2	1	2	2	2	3	3	2	6
4	1984-03-15	1	29.3151	1	2	1	0	2	1	0	7	2	3	1	3	3	3	2	5	3	3	1	3	1	0	1	1	3	1	0	1	1	1	1	1	1	3	3	3	1	1	2	1	1	3	6	2	3	0
5	1986-03-15	1	27.3151	1	2	1	0	2	1	0	5	1	2	2	3	2	3	5	4	5	3	3	4	5	0	2	1	1	0	2	1	2	2	0	0	1	0	3	0	0	0	2	1	1	6	6	6	6	6
6	1962-12-15	1	50.5781	3	3	0	1	1	0	1	25	4	3	1	3	5	5	5	4	4	2	4	5	2	3	3	3	3	3	3	3	3	3	3	3	3	3	0	1	0	1	2	3	3	6	6	6	6	4
7	1971-10-15	1	41.7397	3	3	0	1	1	0	1	20	4	3	1	3	5	5	5	4	4	2	4	5	2	3	3	3	3	3	3	3	3	3	3	3	3	3	0	1	0	1	2	3	3	6	6	6	6	4
8	1987-07-15	1	25.9808	1	2	1	0	1	0	1	13	3	3	1	3	5	5	5	4	4	2	4	5	2	3	3	3	3	3	3	3	3	3	3	3	3	3	0	1	0	1	2	3	3	6	6	6	6	4
9	1988-02-01	1	25.4301	1	1	0	0	1	0	1	3	1	3	1	3	1	5	1	4	4	1	3	2	1	1	3	2	1	1	1	2	3	3	2	1	0	0	2	3	2	2	3	2	3	6	6	6	6	6
10	1983-04-15	1	30.2329	2	2	1	0	1	0	1	10	2	1	1	3	5	5	5	1	1	1	1	5	1	3	2	1	1	1	2	2	1	2	2	2	1	0	0	1	1	0	0	2	1	5	5	5	4	5
11	1963-01-15	1	50.4932	3	3	0	1	2	1	0	30	4	4	2	4	2	4	2	4	2	3	1	5	1	2	3	3	3	3	3	3	3	3	3	3	3	3	0	1	3	2	2	1	1	3	6	1	1	1
12	1986-09-15	1	26.811	1	1	0	0	3	0	0	2	1	4	1	3	4	4	2	5	4	4	2	4	1	1	3	1	3	0	1	0	1	0	1	0	2	1	0	2	0	0	3	1	3	6	6	6	6	6
13	1992-05-07	1	21.1644	1	2	1	0	2	1	0	7	2	5	1	3	2	5	1	5	3	5	1	5	1	2	2	2	2	1	2	2	3	2	3	3	3	2	2	2	3	3	3	3	3	6	6	6	6	4
14	1986-04-15	1	27.2301	1	1	0	0	2	1	0	3	1	5	1	4	4	3	1	4	4	3	3	5	4	3	1	1	2	0	1	2	1	2	3	1	2	2	0	0	1	0	0	0	1	3	6	2	5	3
15	1991-01-15	1	22.474	1	1	0	0	2	1	0	1	1	5	1	4	4	3	1	4	4	3	3	4	4	3	1	1	2	0	1	2	1	2	3	1	2	2	0	0	1	0	0	0	1	3	6	2	5	3
16	1983-02-15	1	30.3945	2	2	1	0	1	0	1	8	2	3	2	3	2	3	4	3	2	3	3	3	2	3	2	1	1	1	0	0	1	2	1	2	1	1	1	2	1	1	0	3	2	6	6	6	4	6
17	1980-03-15	1	33.3178	2	2	1	0	2	1	0	9	2	4	2	4	3	4	2	3	2	3	2	4	2	2	2	2	2	1	2	1	1	1	2	2	2	2	2	2	2	2	2	1	2	3	3	3	3	3
18	1976-06-15	1	37.0685	2	3	0	1	1	0	1	17	4	1	1	2	4	4	1	2	4	4	3	4	1	2	3	1	0	1	0	2	2	2	1	3	3	2	2	0	2	2	3	3	3	6	6	6	6	6
19	1981-12-15	1	31.5644	2	2	1	0	2	1	0	10	2	4	1	3	5	3	1	5	5	3	1	5	2	3	3	3	3	3	3	3	0	2	2	2	3	0	0	0	0	0	3	0	3	6	6	6	6	6
20	1983-04-15	1	30.2329	2	2	1	0	3	0	0	6	2	3	2	4	4	4	2	4	3	4	2	4	2	1	3	2	3	3	1	1	3	2	0	3	3	0	0	3	2	2	2	2	2	5	5	2	5	3
21	1989-03-15	1	24.3123	1	1	0	0	2	1	0	1	1	3	2	4	4	4	2	4	3	4	2	4	2	1	3	2	3	3	1	1	3	2	2	0	3	3	0	3	3	1	2	0	2	5	5	2	5	3
22	1987-10-15	1	25.7288	1	2	1	0	3	0	0	2	1	3	2	4	4	4	4	4	3	5	4	4	4	3	3	3	3	2	2	1	2	1	2	3	2	3	0	2	1	0	1	0	1	2	3	0	3	6
23	1987-08-01	1	25.9342	1	2	1	0	2	1	0	4	1	3	2	3	4	4	4	4	4	3	4	4	2	1	3	2	1	0	1	1	2	2	2	2	2	2	0	0	0	0	0	1	2	5	5	6	4	1
24	1987-11-15	1	25.6438	1	1	0	0	2	1	0	3	1	4	3	3	2	3	2	3	2	3	2	4	2	2	2	2	1	2	2	2	2	2	1	2	2	2	2	2	1	1	1	2	2	6	6	6	6	6
25	1968-05-01	1	45.1973	3	3	0	1	1	0	1	25	4	3	2	3	3	4	2	4	4	3	3	4	2	1	3	3	1	2	2	1	2	2	1	2	3	2	0	1	1	0	1	0	2	1	2	0	0	6
26	1984-06-15	1	29.063	1	2	1	0	2	1	0	6	2	3	1	3	2	3	2	3	2	2	2	2	2	2	2	0	0	1	1	1	2	2	1	2	1	1	0	2	1	2	2	1	2	6	6	6	6	1
27	1984-07-15	1	28.9808	1	2	1	0	2	1	0	7	2	5	1	3	4	4	3	4	5	3	2	4	2	3	3	3	1	1	3	1	3	2	2	1	2	1	0	3	3	3	1	1	1	5	5	6	4	4
28	1980-07-15	1	32.9836	2	2	1	0	3	0	0	10	2	5	2	5	1	5	1	5	5	5	1	5	4	1	1	1	1	2	1	1	1	2	2	2	2	2	2	2	2	2	1	1	1	6	6	6	6	6
29	1986-07-15	1	26.9808	1	2	1	0	1	0	1	8	2	4	2	4	3	5	2	4	4	3	1	5	2	2	2	2	2	1	1	2	1	2	2	2	2	1	2	2	2	0	2	2	2	5	6	4	4	6
30	1968-10-01	1	44.7781	3	3	0	1	1	0	1	24	4	2	2	2	4	4	2	4	4	2	2	2	2	0	0	0	1	0	0	1	1	0	0	0	0	0	0	0	0	0	0	0	2	6	6	6	6	1
31	1986-09-15	1	26.811	1	2	1	0	2	1	0	5	1	3	2	3	3	4	2	4	3	3	3	4	3	2	2	1	1	2	3	1	2	3	3	2	1	1	2	3	3	2	2	3	3	5	6	4	4	4
32	1975-08-15	1	37.9041	2	3	0	1	1	0	1	19	4	3	1	2	2	4	2	3	3	3	2	4	1	2	2	1	1	2	2	1	3	2	2	3	2	2	0	2	2	2	3	1	2	6	6	6	6	2
33	1986-03-15	1	27.3151	1	1	0	0	3	0	0	2	1	4	2	4	2	4	4	4	4	4	4	4	4	2	2	3	2	2	2	2	2	2	2	2	2	2	2	2	2	2	2	2	2	1	1	1	1	1
34	1986-08-01	0	26.9342	1	1	0	0	2	1	0	5	1	4	3	3	4	4	4	4	4	1	5	3	5	1	2	3	3	1	1	2	2	2	1	1	2	1	0	0	1	0	1	0	1	1	2	3	3	5
35	1986-06-01	1	27.1014	1	1	0	0	2	1	0	5	1	4	3	3	4	4	4	4	4	1	5	3	5	1	2	3	3	1	1	2	2	2	1	1	2	1	0	0	2	2	2	2	2	1	2	3	3	5
36	1986-01-01	1	27.5151	1	1	0	0	2	1	0	5	1	4	3	3	4	4	4	4	4	1	5	3	5	1	2	3	3	1	1	2	2	2	1	1	2	1	0	0	1	0	1	0	1	1	2	3	3	5
37	1983-05-15	1	30.1507	2	2	1	0	2	1	0	8	2	4	2	4	2	4	2	4	2	4	2	4	2	1	1	1	1	1	1	1	1	1	1	1	1	3	0	1	1	1	2	2	3	5	6	6	6	4
38	1983-11-15	1	29.6466	1	2	1	0	2	1	0	8	2	3	2	3	2	3	2	3	3	4	2	3	2	2	2	2	1	1	3	2	2	2	1	2	2	2	0	1	1	1	2	2	2	5	5	4	4	5
39	1975-06-15	1	38.0712	2	3	0	1	1	0	1	18	4	1	1	3	3	4	1	2	5	2	1	2	2	1	2	1	2	2	2	1	1	2	2	2	3	0	2	1	2	2	2	1	3	6	6	6	6	6
40	1985-12-15	1	27.5616	1	1	0	0	1	0	1	3	1	3	2	3	4	4	3	4	4	3	2	4	2	2	1	2	2	2	1	3	1	2	3	1	3	2	0	1	1	1	1	2	3	3	5	4	6	4
41	1985-03-15	1	28.3151	1	2	1	0	1	0	1	5	1	3	2	4	2	4	4	3	3	4	3	4	3	1	1	2	1	1	1	2	1	2	2	1	2	0	3	1	3	1	2	2	3	5	6	2	5	6
42	1983-01-15	1	30.4795	2	1	0	0	2	1	0	6	2	3	2	2	1	3	2	3	2	2	2	4	1	2	3	1	1	0	3	2	2	2	0	0	3	0	2	2	0	3	3	1	0	6	6	6	6	0
43	1959-10-15	1	53.7479	3	3	0	1	2	1	0	33	4	3	2	4	2	4	3	3	3	3	3	3	2	1	1	1	1	1	1	1	1	1	1	1	1	1	1	1	2	2	2	2	2	3	3	3	2	3
44	1987-02-15	1	26.3918	1	1	0	0	2	1	0	3	1	3	2	3	4	4	3	4	4	3	3	4	4	3	3	3	2	3	2	2	3	2	2	3	3	3	2	2	2	1	2	1	3	4	5	4	4	2
45	1986-08-15	1	26.8959	1	1	0	0	2	1	0	4	1	5	5	1	4	3	4	1	5	3	5	5	4	0	0	0	3	3	3	0	0	2	3	3	1	1	0	0	0	0	0	0	2	3	5	4	4	6
46	1983-06-15	1	30.0658	2	2	1	0	2	1	0	7	2	5	2	4	2	4	4	2	3	3	3	4	2	1	3	1	1	1	1	1	1	1	1	1	1	1	0	1	1	1	1	1	1	6	6	6	6	6
47	1984-02-15	1	29.3945	1	2	1	0	2	1	0	6	2	2	1	3	1	3	3	4	4	3	4	4	2	1	3	2	2	3	1	1	3	2	2	0	0	0	0	1	0	1	3	1	1	6	6	6	4	4
48	1963-08-01	1	49.9507	3	3	0	1	2	1	0	30	4	3	1	3	4	3	1	4	3	3	3	3	3	3	3	2	2	2	3	3	3	2	2	2	3	3	3	2	2	2	2	3	2	1	1	0	0	1
49	1990-02-15	1	23.389	1	1	0	0	2	1	0	1	1	1	5	2	4	4	2	4	2	3	3	4	2	2	2	1	2	3	2	1	2	1	2	1	1	1	3	3	0	1	2	3	2	6	5	5	4	2
50	1984-06-15	1	29.063	1	2	1	0	2	1	0	7	2	3	1	2	3	4	3	4	4	2	2	3	3	0	1	2	1	0	2	2	2	3	3	1	2	1	0	0	0	0	0	1	1	3	5	4	4	4
51	1970-05-12	1	43.1671	3	3	0	1	1	0	1	23	4	3	2	3	2	4	2	3	3	3	2	4	2	2	2	1	1	2	3	2	0	0	1	1	1	3	0	0	1	1	2	2	2	5	5	5	4	1
52	1985-11-15	1	27.6438	1	2	1	0	1	0	1	4	1	4	2	3	2	3	2	4	3	3	4	3	4	2	3	2	2	1	1	2	3	1	1	2	2	0	0	0	0	1	3	1	2	5	6	6	2	5
53	1974-09-15	1	38.8192	2	3	0	1	1	0	1	18	4	3	1	4	3	3	1	4	4	3	2	4	2	2	3	3	1	2	0	1	2	2	1	2	3	1	0	3	2	0	3	0	3	6	6	6	6	6
54	1990-02-15	1	23.389	1	1	0	0	2	1	0	1	1	2	2	3	5	3	3	3	5	1	2	3	2	3	2	3	3	2	1	3	3	3	3	3	2	2	2	2	1	1	2	1	3	5	5	5	4	6
55	1971-11-15	1	41.6548	3	3	0	1	1	0	1	23	4	3	1	4	2	4	4	4	4	4	4	4	2	2	3	2	3	2	2	3	3	2	3	3	3	3	0	2	3	1	2	0	3	6	6	6	2	6
56	1986-09-15	1	26.811	1	2	1	0	2	1	0	4	1	4	2	4	2	3	2	4	4	3	3	4	3	2	1	2	0	1	3	2	3	1	0	1	1	2	1	1	0	0	2	1	3	4	6	6	6	6
57	1983-07-15	1	29.9836	1	2	1	0	2	1	0	9	2	3	1	1	2	3	2	3	2	3	3	3	2	1	3	2	2	3	1	1	2	1	1	1	1	1	0	2	2	2	2	2	3	6	5	6	6	4
58	1986-02-15	1	27.3918	1	1	0	0	2	1	0	5	1	3	2	3	4	4	4	4	3	4	2	3	2	3	3	2	2	2	1	2	3	2	2	2	2	3	1	1	1	2	1	0	3	3	6	6	6	4
59	1987-06-15	1	26.063	1	2	1	0	2	1	0	5	1	3	2	4	2	4	3	4	4	2	2	4	2	2	2	2	2	2	2	2	1	1	1	2	2	1	0	1	1	1	1	1	1	3	6	1	3	6
60	1981-11-15	1	31.6466	2	2	1	0	1	0	1	13	3	3	1	2	3	3	2	3	3	3	2	3	2	2	1	3	3	1	1	1	1	1	1	2	1	1	0	3	0	0	1	2	2	6	6	6	6	4
61	1986-02-15	1	27.3918	1	1	0	0	2	1	0	5	1	3	2	3	3	3	2	3	4	3	3	4	2	2	2	2	1	1	2	1	2	1	2	1	2	1	2	1	1	2	1	2	1	6	6	6	4	4
62	1986-11-15	1	26.6438	1	1	0	0	2	1	0	3	1	5	3	5	4	3	3	4	2	3	3	4	3	1	2	3	3	2	0	1	2	2	1	2	1	2	1	2	2	2	3	2	2	1	3	2	3	1
63	1986-08-15	1	26.8959	1	1	0	0	1	0	1	4	1	4	5	4	5	5	3	5	5	5	5	5	5	1	1	1	0	3	3	0	0	2	1	1	1	0	0	0	0	0	0	0	0	3	3	5	0	6
64	1987-03-15	1	26.3151	1	1	0	0	2	1	0	3	1	3	2	3	4	4	4	4	4	3	4	4	5	2	2	1	2	0	0	2	2	2	1	0	0	2	0	0	0	0	1	0	3	6	6	6	6	2
65	1989-07-15	1	23.9781	1	1	0	0	3	0	0	3	1	5	1	1	3	2	4	1	3	4	3	4	2	1	1	3	3	3	1	3	2	1	1	1	3	0	1	1	0	2	2	3	3	2	6	6	6	6
66	1986-09-15	1	26.811	1	2	1	0	2	1	0	5	1	3	1	3	1	3	5	3	2	3	3	5	1	2	1	1	1	1	3	2	2	2	2	1	2	2	1	3	2	1	2	2	2	6	6	6	6	4
67	1986-02-15	1	27.3918	1	2	1	0	3	0	0	4	1	3	2	2	5	4	2	5	5	3	3	4	2	1	2	1	2	1	2	2	2	1	2	2	1	1	1	1	1	1	1	1	1	6	6	6	6	1
68	1986-08-15	0	26.8959	1	1	0	0	3	0	0	3	1	3	2	3	3	3	2	4	2	3	2	4	3	1	1	2	2	2	2	1	1	2	2	2	2	1	1	1	1	1	2	2	2	1	2	1	3	3
69	1985-05-15	1	28.1479	1	1	0	0	2	1	0	5	1	4	3	3	2	4	3	4	4	3	3	3	1	1	3	2	3	3	0	2	0	3	2	3	3	0	0	1	1	0	1	0	3	6	6	6	6	6
70	1987-06-15	1	26.063	1	1	0	0	2	1	0	4	1	5	1	4	2	4	1	4	4	3	1	4	2	2	3	2	2	2	2	1	2	2	2	3	2	1	0	1	2	1	2	2	2	6	6	6	6	4
71	1984-03-15	1	29.3151	1	2	1	0	1	0	1	8	2	4	2	3	2	3	4	3	2	3	2	2	3	1	3	1	1	1	2	1	1	2	1	0	1	2	2	1	1	1	2	2	1	1	1	3	1	3
72	1985-08-15	0	27.8959	1	2	1	0	2	1	0	5	1	5	4	4	4	4	4	4	4	3	4	4	3	3	3	3	3	2	3	3	3	3	3	2	2	2	0	0	2	2	2	2	3	4	5	2	5	5
73	1988-01-15	1	25.4767	1	1	0	0	3	0	0	3	1	2	4	1	4	3	5	2	3	2	3	2	4	1	2	0	1	2	1	2	2	2	1	1	1	1	1	1	1	2	2	1	1	1	2	3	1	1
74	1989-01-15	1	24.474	1	1	0	0	2	1	0	2	1	4	2	3	3	3	4	4	4	3	2	4	4	2	3	3	3	2	3	3	3	3	3	3	3	2	0	0	0	0	2	0	2	3	1	3	1	6
75	1987-04-15	1	26.2301	1	1	0	0	2	1	0	2	1	5	3	5	3	5	3	4	3	3	3	5	3	2	2	2	2	2	2	2	2	2	2	2	2	2	2	2	2	2	2	2	2	6	6	6	6	6
76	1983-12-15	1	29.5644	1	2	1	0	3	0	0	6	2	3	2	2	3	2	3	3	3	2	2	2	3	0	0	0	1	1	0	1	1	0	1	0	1	0	2	1	1	1	1	1	0	6	6	2	6	1
77	1984-04-15	1	29.2301	1	2	1	0	1	0	1	8	2	4	1	3	3	4	4	4	4	3	3	4	4	0	1	1	1	1	1	2	1	1	1	1	1	0	1	2	0	1	3	1	1	4	5	2	6	2
78	1975-07-15	1	37.989	2	3	0	1	1	0	1	19	4	3	4	4	4	4	5	4	4	4	3	5	2	2	3	3	3	3	2	2	3	2	2	2	2	2	0	1	2	2	3	0	2	5	5	5	4	6
79	1983-10-15	1	29.7315	1	2	1	0	2	1	0	7	2	4	4	4	4	4	4	4	5	4	2	5	5	3	3	2	3	2	2	2	3	2	2	3	2	3	0	1	2	1	1	0	2	1	1	0	1	6
80	1990-01-15	1	23.474	1	1	0	0	2	1	0	1	1	3	1	3	1	3	3	4	2	3	2	3	1	2	3	3	3	1	1	2	3	3	3	1	2	3	3	2	2	3	3	3	3	1	3	2	1	1
81	1983-04-15	1	30.2329	2	2	1	0	3	0	0	7	2	3	1	2	3	3	2	4	4	2	4	4	2	0	1	3	3	2	2	2	1	1	2	3	3	3	2	0	3	2	3	2	3	6	5	5	6	4
82	1970-05-15	1	43.1589	3	3	0	1	1	0	1	25	4	3	2	3	4	4	3	4	4	3	4	4	4	3	3	3	2	2	1	1	3	3	2	2	3	3	0	2	2	1	1	2	2	3	5	6	4	4
83	1987-12-15	1	25.5616	1	1	0	0	2	1	0	5	1	4	2	5	3	5	2	5	4	3	3	4	2	1	3	3	2	3	2	3	2	2	3	1	1	2	0	1	1	0	1	0	3	6	6	6	6	4
84	1986-11-15	0	26.6438	1	1	0	0	3	0	0	1	1	3	3	4	3	4	4	4	4	4	3	4	2	3	2	2	3	1	2	3	3	3	3	1	3	0	0	1	1	1	1	1	1	1	4	0	1	5
85	1982-07-15	1	30.9836	2	2	1	0	2	1	0	8	2	2	3	3	3	3	2	4	4	3	4	2	3	2	2	2	1	1	1	2	2	2	1	1	2	2	1	1	2	2	2	1	1	1	4	2	6	4
86	1970-10-01	1	42.7781	3	3	0	1	1	0	1	24	4	3	2	3	3	3	5	4	4	3	3	4	2	2	2	2	2	2	2	2	2	2	2	2	2	2	2	2	2	2	2	2	2	5	5	4	4	6
87	1980-08-15	1	32.8986	2	2	1	0	1	0	1	9	2	4	4	4	4	4	4	4	4	2	4	4	4	1	1	3	2	2	2	3	2	2	3	1	3	2	1	1	2	1	2	2	2	5	5	6	4	4
88	1972-05-15	1	41.1562	3	3	0	1	1	0	1	22	4	4	1	3	2	5	4	5	5	3	3	5	1	2	3	3	2	3	3	2	2	2	1	3	0	1	3	2	2	3	3	2	3	6	6	4	6	4
89	1982-10-15	1	30.7315	2	2	1	0	2	1	0	9	2	3	2	3	3	2	5	4	5	2	2	5	4	2	2	2	2	1	2	1	2	2	2	2	1	1	0	2	1	2	1	0	3	5	5	4	2	5
90	1983-04-15	1	30.2329	2	2	1	0	2	1	0	8	2	3	2	3	3	4	2	4	4	3	2	3	4	1	1	2	1	2	2	2	1	0	2	1	1	1	2	2	1	1	2	2	2	6	6	4	4	6
91	1988-08-15	1	24.8932	1	1	0	0	3	0	0	1	1	5	1	5	1	5	1	5	2	4	1	5	1	3	3	3	3	3	3	2	0	0	3	3	3	3	2	2	2	2	2	2	3	3	3	1	1	3
92	1981-11-15	1	31.6466	2	2	1	0	2	1	0	8	2	1	1	3	3	3	2	1	3	2	1	3	2	3	1	2	2	3	2	1	2	2	2	1	1	1	1	2	2	1	2	1	3	6	6	6	6	4
93	1987-04-15	1	26.2301	1	2	1	0	2	1	0	5	1	4	2	4	4	4	4	4	4	2	3	4	4	2	1	1	1	2	2	2	3	2	2	1	2	1	0	2	1	1	1	0	1	1	6	4	4	4
94	1987-09-15	1	25.811	1	1	0	0	2	1	0	3	1	3	2	3	2	4	2	4	2	2	4	4	2	3	3	2	2	1	2	1	2	1	0	1	3	0	1	3	2	0	2	2	2	2	4	4	2	5
95	1986-06-15	1	27.063	1	1	0	0	2	1	0	1	1	3	2	3	2	4	2	4	2	2	4	4	2	3	3	2	2	1	2	1	2	1	0	1	3	0	1	3	2	0	2	2	2	3	4	4	2	5
96	1983-09-15	1	29.8137	1	1	0	0	2	1	0	7	2	3	2	3	2	3	3	3	3	3	3	3	3	1	2	2	2	1	2	2	3	1	3	2	2	2	1	1	2	2	1	1	2	5	5	6	4	4
97	1986-06-15	1	27.063	1	2	1	0	3	0	0	3	1	4	3	4	5	5	5	5	5	4	4	4	4	2	3	3	2	1	1	2	2	2	1	2	1	0	0	0	0	1	2	2	3	1	3	2	3	5
98	1971-06-15	1	42.074	3	1	0	0	2	1	0	6	2	4	2	3	5	4	3	5	5	2	3	4	3	1	3	3	1	1	1	1	3	2	1	1	1	1	0	2	2	1	3	2	2	1	2	0	6	6
99	1985-10-15	1	27.7288	1	1	0	0	2	1	0	5	1	3	1	3	2	4	2	4	2	3	2	4	2	2	3	2	2	2	2	2	3	3	3	3	2	3	0	2	2	2	3	2	3	1	6	4	4	1
100	1988-12-15	1	24.5589	1	1	0	0	2	1	0	1	1	3	2	3	4	3	3	4	2	3	4	3	4	1	3	2	2	2	3	3	3	2	1	2	3	3	0	1	1	0	2	1	3	4	6	0	3	6
101	1989-06-15	1	24.0603	1	1	0	0	2	1	0	3	1	3	2	3	2	4	2	3	3	2	3	4	2	1	1	1	1	1	2	1	2	1	2	1	2	1	0	2	1	0	2	0	3	3	6	4	4	2
102	1989-12-15	1	23.5589	1	1	0	0	2	1	0	3	1	5	1	5	2	4	2	4	2	4	2	4	2	3	3	3	2	2	2	2	3	3	2	2	2	2	2	3	3	2	2	2	3	5	6	6	6	0
103	1982-11-01	1	30.6849	2	3	0	1	3	0	0	7	2	3	2	3	2	3	2	3	2	2	3	3	4	2	2	2	2	2	1	2	2	2	2	1	1	2	0	1	1	2	2	1	3	5	5	2	5	3
104	1977-12-15	1	35.5671	2	2	1	0	2	1	0	17	4	4	3	4	2	4	2	3	2	4	2	3	3	1	1	1	1	2	1	1	1	1	2	1	1	2	2	1	1	1	2	1	2	3	6	6	6	6
105	1986-10-15	1	26.7288	1	1	0	0	3	0	0	2	1	4	3	4	4	4	2	3	4	3	4	3	2	1	1	2	1	0	1	1	2	1	3	3	2	2	3	2	3	3	0	1	2	3	1	1	3	3
106	1985-07-15	1	27.9808	1	1	0	0	2	1	0	2	1	5	2	4	4	4	2	5	5	5	5	4	5	2	2	2	2	1	1	2	2	1	2	2	1	2	0	1	1	0	0	1	2	3	5	2	3	3
107	1988-12-15	1	24.5589	1	1	0	0	2	1	0	1	1	3	1	4	2	4	2	4	3	4	2	5	1	2	2	3	2	2	2	3	3	2	2	2	3	2	2	3	3	2	2	2	3	3	3	3	3	3
108	1985-10-15	1	27.7288	1	1	0	0	1	0	1	5	1	4	2	3	2	4	2	4	2	4	2	4	2	2	3	2	3	1	2	2	2	2	1	2	3	2	0	2	2	1	2	2	3	6	6	6	6	4
109	1982-08-15	1	30.8986	2	2	1	0	1	0	1	10	2	3	2	3	4	4	2	4	4	2	2	4	3	0	1	1	1	3	3	0	2	2	1	2	3	3	0	2	3	2	3	0	3	6	6	4	4	4
110	1989-07-15	1	23.9781	1	1	0	0	2	1	0	1	1	4	2	4	5	4	4	4	5	4	3	4	3	1	3	2	1	2	0	2	3	1	3	3	3	2	0	0	1	1	0	1	1	5	6	6	6	4
111	1989-06-15	1	24.0603	1	1	0	0	1	0	1	3	1	3	3	4	3	3	4	3	4	4	3	4	3	2	2	2	2	2	2	3	2	2	2	2	2	2	1	1	1	1	2	1	2	1	2	3	3	5
112	1987-03-15	1	26.3151	1	1	0	0	2	1	0	3	1	1	1	3	2	3	1	3	2	1	1	3	3	1	1	1	1	1	1	0	1	1	1	0	3	2	0	2	1	1	3	1	1	5	5	5	4	5
113	1987-05-15	1	26.1479	1	1	0	0	1	0	1	6	2	3	1	2	5	3	2	4	4	3	3	4	1	1	3	2	3	3	3	2	1	2	3	1	3	0	1	3	3	1	1	3	3	6	6	6	6	6
114	1962-03-01	1	51.3699	3	3	0	1	1	0	1	30	4	5	2	3	3	4	4	4	4	4	4	4	4	2	2	3	2	3	2	2	2	2	2	3	2	2	0	0	2	2	3	0	3	6	6	6	6	4
115	1986-11-15	1	26.6438	1	1	0	0	2	1	0	1	1	2	1	3	3	3	2	2	2	3	2	3	2	1	2	1	1	1	1	2	3	1	1	0	1	1	0	0	0	0	3	2	1	6	6	6	6	0
116	1984-04-15	1	29.2301	1	1	0	0	1	0	1	8	2	4	3	3	2	4	3	3	2	4	2	4	4	1	2	2	2	1	2	2	1	2	2	1	1	1	1	1	1	2	2	2	2	0	0	0	0	1
117	1993-09-15	1	19.8055	1	1	0	0	2	1	0	1	1	4	2	4	2	4	2	4	5	3	4	3	4	2	1	1	2	2	1	2	1	2	1	3	2	1	2	2	2	1	2	2	2	0	1	1	3	1
118	1981-08-15	1	31.8986	2	2	1	0	2	1	0	7	2	3	3	3	4	4	3	3	4	3	3	2	2	1	1	1	1	2	2	2	1	1	2	1	2	1	2	2	2	2	2	2	3	3	5	4	4	4
119	1986-03-15	1	27.3151	1	1	0	0	2	1	0	4	1	2	3	1	5	2	3	2	5	2	3	2	5	1	1	2	1	2	2	1	1	2	2	1	1	2	2	1	1	1	2	2	1	1	2	3	3	1
120	1984-09-15	1	28.811	1	1	0	0	2	1	0	5	1	4	2	3	2	4	2	3	3	4	3	4	3	2	1	2	1	2	1	2	1	2	1	2	1	2	1	2	2	1	1	1	2	5	6	4	6	4
121	1986-08-15	1	26.8959	1	2	1	0	2	1	0	5	1	4	1	4	1	4	4	4	4	4	2	4	2	1	2	2	1	1	3	2	2	2	1	1	2	1	1	3	2	2	1	3	2	3	5	4	2	5
122	1987-08-15	1	25.8959	1	1	0	0	2	1	0	3	1	4	1	4	1	4	4	4	4	4	2	4	1	1	2	2	1	1	3	2	2	2	1	1	2	1	1	3	2	2	1	3	2	3	5	4	2	5
123	1984-08-15	1	28.8959	1	2	1	0	1	0	1	6	2	4	2	4	2	4	2	4	3	4	2	4	2	3	1	3	2	2	2	3	2	2	2	2	2	2	0	2	1	0	1	2	3	6	6	6	6	4
124	1987-08-15	1	25.8959	1	1	0	0	2	1	0	3	1	3	3	4	3	3	3	3	3	4	3	3	2	3	2	2	1	2	1	2	2	1	1	1	1	1	2	2	2	2	2	2	2	3	3	3	5	2
125	1981-03-15	1	32.3178	2	2	1	0	2	1	0	8	2	3	2	4	3	3	2	4	4	3	2	4	2	1	3	1	2	2	1	2	3	2	3	1	2	3	1	2	2	1	1	0	2	6	6	6	6	4
126	1985-10-15	1	27.7288	1	1	0	0	2	1	0	7	2	2	3	3	3	4	2	4	2	3	3	3	3	1	2	2	1	2	2	1	2	1	2	2	2	1	1	1	2	2	2	1	2	1	3	2	3	5
127	1988-11-15	1	24.6411	1	1	0	0	2	1	0	4	1	2	1	4	3	3	3	3	3	3	3	3	3	1	1	1	0	1	2	1	2	2	2	2	1	2	2	1	1	1	2	2	2	6	6	6	6	1
128	1984-04-01	1	29.2685	1	2	1	0	3	0	0	5	1	3	1	3	3	4	4	4	4	2	3	3	3	2	2	3	3	3	1	3	3	3	1	1	3	2	3	2	2	2	3	0	3	6	6	6	6	4
129	1988-09-15	1	24.8082	1	1	0	0	2	1	0	3	1	3	1	4	2	4	2	4	2	4	2	4	2	3	3	3	3	3	3	3	3	3	3	3	3	3	0	2	3	2	2	2	2	3	6	6	6	6
130	1987-04-15	1	26.2301	1	2	1	0	2	1	0	5	1	5	1	4	1	5	1	4	2	4	2	4	2	2	1	1	2	1	2	2	1	2	2	2	2	3	2	1	1	1	1	0	1	3	6	2	5	5
131	1988-01-15	1	25.4767	1	1	0	0	3	0	0	2	1	4	3	5	4	4	5	4	5	5	5	5	5	2	3	3	2	3	3	3	2	2	3	3	3	1	0	0	2	2	2	2	2	3	3	3	3	3
132	1982-03-15	1	31.3178	2	1	0	0	1	0	1	10	2	3	2	3	2	3	3	4	3	3	3	4	2	1	2	2	2	1	1	0	0	1	1	2	2	2	0	1	0	1	1	0	1	1	3	1	1	1
133	1988-11-15	1	24.6411	1	1	0	0	2	1	0	3	1	3	2	3	4	5	4	4	4	3	4	4	4	3	3	2	2	3	2	1	3	2	3	3	2	2	2	0	2	0	3	1	3	3	5	2	5	3
134	1987-05-15	1	26.1479	1	1	0	0	2	1	0	3	1	4	2	5	3	3	4	4	3	3	3	3	2	2	2	2	2	2	3	2	3	3	3	3	2	2	2	1	3	2	2	2	3	5	6	6	6	6
135	1989-07-15	1	23.9781	1	1	0	0	2	1	0	1	1	4	4	2	3	3	4	3	4	4	3	2	3	1	2	0	1	2	1	2	1	0	2	1	2	1	2	1	1	2	2	1	1	3	1	3	1	3
136	1974-12-15	1	38.5699	2	3	0	1	1	0	1	20	4	4	3	4	3	4	2	4	3	4	3	4	3	2	3	3	2	2	3	2	3	2	3	2	1	1	0	3	2	0	2	0	0	0	0	0	1	5
137	1984-08-15	1	28.8959	1	1	0	0	2	1	0	7	2	5	2	3	5	3	4	5	4	3	3	4	4	2	1	3	2	2	2	2	2	2	2	2	2	0	0	0	1	0	1	1	2	6	6	6	6	6
138	1988-03-01	1	25.3507	1	1	0	0	3	0	0	1	1	4	1	1	2	3	3	2	3	2	3	4	2	1	3	1	2	2	2	3	3	2	1	1	3	2	0	2	0	0	0	1	3	5	5	4	4	5
139	1985-07-15	1	27.9808	1	2	1	0	2	1	0	6	2	4	3	3	3	5	4	4	3	4	3	3	2	2	3	3	3	2	2	3	3	3	3	3	3	0	2	0	2	2	3	2	3	3	6	2	6	2
140	1990-01-15	1	23.474	1	1	0	0	2	1	0	2	1	4	2	3	2	4	3	4	4	4	4	3	4	2	2	2	1	2	2	2	2	1	1	2	2	2	1	1	1	1	1	2	2	1	1	3	1	3
141	1988-03-15	1	25.3123	1	1	0	0	2	1	0	2	1	4	2	3	2	3	3	4	2	3	2	4	4	3	3	3	3	2	2	2	3	3	2	2	1	2	0	2	2	1	0	2	2	3	5	4	6	4
142	1980-09-15	1	32.8137	2	2	1	0	2	1	0	9	2	3	2	4	3	3	2	3	2	3	3	4	3	2	1	2	2	1	1	2	1	2	1	2	1	2	1	1	1	1	1	1	2	3	3	1	3	3
143	1988-11-15	1	24.6411	1	1	0	0	2	1	0	2	1	4	1	3	2	3	1	3	3	3	2	4	2	2	2	1	1	2	2	2	2	1	3	2	2	2	1	2	1	0	0	2	1	6	6	6	6	4
144	1988-08-15	1	24.8932	1	1	0	0	1	0	1	3	1	2	3	1	3	3	4	3	4	3	3	3	4	1	1	2	1	2	2	2	1	2	0	2	1	3	2	2	2	2	2	3	2	1	3	2	3	1
145	1985-06-15	1	28.063	1	2	1	0	2	1	0	6	2	5	1	4	4	4	4	4	5	4	5	4	4	3	3	3	3	3	2	1	3	2	3	3	3	2	0	1	1	1	1	1	3	5	5	4	4	6
146	1985-09-15	1	27.811	1	2	1	0	3	0	0	5	1	3	2	2	2	3	3	3	3	3	2	3	3	1	2	2	1	1	1	1	2	1	2	1	2	1	0	1	1	1	1	1	2	6	6	4	6	4
147	1986-09-15	1	26.811	1	1	0	0	2	1	0	5	1	3	1	4	2	4	4	4	4	3	3	4	4	2	3	2	0	1	1	2	3	2	3	1	3	2	2	3	2	1	3	0	2	5	5	5	4	6
148	1988-03-01	1	25.3507	1	3	0	1	3	0	0	1	1	3	2	3	2	3	2	5	3	2	2	4	2	1	3	3	3	3	2	0	3	3	3	3	3	3	0	2	2	1	3	3	3	6	6	6	6	0
149	1983-10-15	1	29.7315	1	1	0	0	2	1	0	8	2	3	2	3	4	4	3	3	3	3	3	4	3	3	3	1	1	2	2	2	3	3	3	1	2	3	0	0	1	1	2	0	3	1	6	6	6	6
150	1986-06-15	1	27.063	1	2	1	0	2	1	0	4	1	4	1	3	2	4	2	4	4	3	4	4	2	2	3	2	2	2	2	2	3	2	2	1	1	2	0	2	2	1	1	1	2	6	6	6	6	4
151	1983-08-15	1	29.8986	1	2	1	0	3	0	0	4	1	3	2	4	3	4	2	3	3	3	2	3	2	3	3	1	2	1	2	2	2	2	2	1	2	3	2	2	2	2	2	2	2	3	6	6	2	5
152	1989-08-15	1	23.8932	1	1	0	0	1	0	1	2	1	1	1	3	3	3	4	1	3	4	2	3	1	0	3	2	2	0	1	1	3	1	1	0	3	0	0	0	0	3	3	1	2	6	3	6	2	1
153	1989-08-15	1	23.8932	1	1	0	0	1	0	1	2	1	1	1	3	3	3	4	1	3	4	2	3	1	0	3	2	2	0	1	1	3	1	1	0	3	0	0	0	0	3	3	1	2	6	3	6	2	1
154	1986-09-15	1	26.811	1	1	0	0	2	1	0	3	1	4	2	3	2	4	3	4	4	3	4	3	2	1	2	2	2	2	2	2	3	3	3	2	2	0	0	1	2	2	1	1	3	1	4	2	5	5
155	1987-09-15	1	25.811	1	1	0	0	2	1	0	3	1	3	1	2	4	4	1	5	4	3	2	4	2	3	3	3	3	2	0	2	3	3	3	3	3	3	0	1	1	0	1	0	1	5	5	5	4	0
156	1987-02-15	1	26.3918	1	1	0	0	2	1	0	3	1	3	1	2	4	4	1	5	4	3	2	4	2	3	3	3	3	2	0	2	3	3	3	3	3	3	0	1	3	0	3	0	3	5	5	5	4	0
157	1982-06-15	1	31.0658	2	2	1	0	1	0	1	8	2	4	2	3	3	4	2	4	3	3	3	3	2	2	1	2	3	1	2	1	1	2	1	2	1	1	2	1	1	2	3	2	2	6	6	6	6	4
158	1979-10-15	1	33.7342	2	2	1	0	2	1	0	10	2	2	3	2	3	2	2	4	3	2	4	2	3	1	2	2	2	1	2	1	1	2	2	2	2	1	0	1	0	1	2	2	1	1	1	0	1	3
159	1975-11-15	1	37.6521	2	3	0	1	1	0	1	19	4	3	1	2	2	3	4	4	4	4	2	4	1	3	3	3	3	2	1	3	2	2	2	2	3	2	0	3	1	2	3	0	3	6	6	6	6	6
160	1983-01-15	1	30.4795	2	2	1	0	2	1	0	6	2	4	2	4	2	4	2	4	3	4	4	4	2	3	3	2	2	3	2	3	2	2	1	1	2	3	0	1	1	2	1	2	2	1	2	5	2	6
161	1984-04-15	1	29.2301	1	2	1	0	1	0	1	9	2	5	1	3	1	4	2	4	4	3	2	4	1	2	2	2	1	1	3	2	1	2	3	0	2	2	0	2	1	1	2	1	1	3	3	3	2	1
162	1987-01-15	1	26.4767	1	1	0	0	2	1	0	3	1	4	2	5	4	5	4	3	4	3	4	4	4	2	1	2	2	1	3	2	1	2	1	3	2	1	0	0	1	0	0	0	2	1	2	3	3	3
163	1980-05-15	1	33.1507	2	2	1	0	1	0	1	12	3	4	3	4	2	5	3	3	2	3	2	4	3	2	2	2	2	3	2	3	3	2	2	1	2	2	1	2	2	1	2	3	2	1	1	1	1	1
164	1982-04-15	1	31.2329	2	2	1	0	1	0	1	11	3	3	2	3	1	4	2	3	1	1	3	2	2	3	1	2	1	2	0	0	0	1	1	2	2	3	1	3	2	2	2	1	2	1	1	3	0	5
165	1986-09-15	1	26.811	1	1	0	0	3	0	0	3	1	4	1	5	4	4	5	4	5	4	3	4	4	2	2	2	2	2	3	2	1	1	2	2	2	1	0	1	2	0	0	1	2	3	6	1	3	6
166	1985-06-15	1	28.063	1	1	0	0	3	0	0	3	1	4	1	3	2	3	1	4	2	3	3	3	1	2	2	3	3	3	3	2	1	2	2	2	3	1	0	1	2	1	2	2	3	3	3	3	3	5
167	1989-09-15	1	23.8082	1	1	0	0	2	1	0	2	1	4	2	3	2	4	2	4	2	4	2	3	2	1	2	3	1	3	1	2	2	2	1	2	1	2	2	2	2	1	1	2	2	3	3	1	3	1
168	1986-04-15	1	27.2301	1	2	1	0	3	0	0	4	1	3	3	3	3	3	3	3	3	3	3	3	3	2	2	2	2	2	2	2	2	2	2	2	2	2	2	2	2	2	2	2	2	6	6	6	6	6
169	1984-05-01	1	29.1863	1	2	1	0	3	0	0	5	1	3	2	3	2	4	2	4	3	3	3	3	3	2	1	2	2	2	3	3	3	3	3	1	3	0	0	2	2	1	2	1	2	1	2	0	3	6
170	1987-12-15	1	25.5616	1	1	0	0	2	1	0	3	1	2	1	3	2	3	2	4	2	2	2	3	1	2	3	2	1	2	2	2	3	3	3	2	1	0	0	1	3	2	2	0	3	3	3	0	3	5
171	1986-12-15	1	26.5616	1	1	0	0	2	1	0	4	1	4	2	3	2	4	2	4	1	4	3	4	2	1	3	3	3	1	2	2	3	1	2	2	1	3	0	1	2	2	2	3	3	3	6	6	6	6
172	1983-02-15	1	30.3945	2	1	0	0	2	1	0	3	1	2	3	3	3	4	2	3	4	3	2	3	4	1	2	1	2	2	3	1	1	1	2	2	1	1	2	3	1	2	2	1	2	1	6	1	1	1
173	1989-09-15	1	23.8082	1	1	0	0	2	1	0	1	1	3	4	4	2	3	2	2	3	3	4	3	2	2	2	1	1	2	2	1	0	1	2	1	1	0	1	1	1	1	2	2	2	3	3	1	1	3
174	1976-11-15	1	36.6493	2	3	0	1	1	0	1	17	4	4	2	3	3	4	2	2	3	2	2	4	3	1	2	2	2	2	1	1	2	1	1	3	1	1	0	1	1	1	1	1	1	5	6	6	6	6
175	1984-02-15	1	29.3945	1	2	1	0	2	1	0	6	2	3	1	4	2	4	4	4	3	2	3	4	2	2	3	0	1	0	1	2	1	0	2	0	2	0	0	1	2	3	2	3	2	6	6	6	4	6
176	1987-09-15	1	25.811	1	2	1	0	2	1	0	4	1	5	1	1	3	2	4	1	3	4	3	4	2	1	1	3	3	3	3	3	3	2	1	1	1	0	1	1	0	2	2	3	3	2	6	6	6	6
177	1982-04-15	0	31.2329	2	2	1	0	3	0	0	2	1	3	4	4	4	4	3	4	3	3	2	4	4	3	3	3	3	3	3	3	3	3	3	3	2	2	0	2	0	0	2	0	2	0	0	0	0	1
178	1987-09-15	1	25.811	1	1	0	0	2	1	0	3	1	3	2	3	4	4	4	4	4	2	4	4	4	2	1	2	1	0	1	2	2	2	2	0	3	0	0	0	0	0	3	1	0	1	1	1	1	3
179	1965-10-15	1	47.7425	3	3	0	1	1	0	1	25	4	4	2	3	2	4	2	4	4	3	4	4	2	2	3	1	1	0	1	1	2	2	1	1	2	1	0	1	1	1	1	1	1	5	5	5	4	6
180	1970-01-01	1	43.526	3	3	0	1	1	0	1	25	4	3	1	4	3	4	2	5	4	4	3	4	2	3	0	2	2	2	3	3	1	2	3	2	2	3	0	1	2	0	3	1	3	6	6	6	6	6
181	1987-08-15	1	25.8959	1	1	0	0	2	1	0	3	1	4	1	3	4	5	1	5	4	1	4	4	5	2	2	3	3	2	2	1	2	2	1	2	1	0	0	1	1	1	2	0	0	5	6	4	4	4
182	1984-08-15	1	28.8959	1	1	0	0	2	1	0	6	2	4	2	4	2	4	2	4	2	3	2	4	2	1	1	3	2	3	2	3	2	3	3	2	3	2	0	0	1	1	1	0	3	5	5	4	6	4
183	1968-03-15	1	45.326	3	3	0	1	1	0	1	24	4	5	5	5	5	5	4	4	4	3	5	4	5	3	3	3	3	3	1	3	3	3	3	1	3	2	0	2	1	1	3	0	3	6	6	6	6	6
184	1965-08-15	1	47.9096	3	3	0	1	1	0	1	25	4	5	5	5	5	5	4	4	5	1	3	4	5	3	3	3	3	3	1	3	3	3	3	1	3	2	0	2	1	1	3	0	3	6	6	6	6	6
185	1983-06-15	1	30.0658	2	2	1	0	1	0	1	8	2	3	2	3	4	4	2	4	3	3	4	3	2	2	1	2	1	1	2	1	2	2	2	2	2	2	2	2	1	2	2	2	2	6	5	6	6	1
186	1981-06-15	1	32.0658	2	2	1	0	1	0	1	12	3	3	3	4	2	3	2	4	2	3	2	4	3	1	1	2	2	2	2	2	2	2	1	1	1	0	0	1	2	1	2	2	2	3	3	3	3	5
187	1977-03-15	1	36.3205	2	2	1	0	1	0	1	17	4	1	1	3	4	5	1	5	4	3	3	4	1	1	2	3	3	3	2	3	2	1	1	1	0	1	0	0	1	1	3	3	3	3	5	6	6	6
188	1988-05-15	1	25.1452	1	1	0	0	3	0	0	1	1	3	2	3	3	3	2	3	4	3	2	4	1	1	1	0	0	1	3	1	1	0	1	1	0	0	3	0	0	0	3	0	0	6	6	6	6	0
189	1983-02-15	1	30.3945	2	2	1	0	2	1	0	7	2	3	1	3	3	3	4	4	4	3	3	3	1	3	3	3	2	3	0	1	1	1	3	3	2	3	0	1	1	0	1	3	2	0	2	6	6	4
190	1986-02-15	1	27.3918	1	1	0	0	2	1	0	3	1	4	2	3	2	4	2	4	4	3	3	3	2	2	2	2	2	2	2	2	2	2	2	2	2	2	2	2	2	2	2	2	2	1	1	1	1	1
191	1988-09-15	1	24.8082	1	1	0	0	3	0	0	2	1	4	2	4	2	4	3	4	2	4	2	4	3	2	2	2	2	2	2	2	2	2	2	2	2	2	2	2	2	2	2	2	2	3	3	3	2	3
192	1970-05-15	1	43.1589	3	3	0	1	1	0	1	22	4	3	2	3	2	4	1	4	4	4	3	4	2	1	2	1	1	0	0	3	3	2	2	0	2	0	1	1	1	1	3	3	2	6	6	6	6	0
193	1985-02-15	1	28.3918	1	1	0	0	2	1	0	3	1	2	3	2	3	4	2	4	3	4	3	4	2	2	2	1	2	2	1	2	2	2	2	2	1	2	2	2	2	2	1	2	2	1	0	1	1	3
194	1988-03-15	1	25.3123	1	1	0	0	2	1	0	2	1	4	1	3	2	4	2	4	3	2	3	3	3	1	3	3	3	2	1	2	3	3	3	1	3	2	0	1	2	1	2	1	3	3	5	4	6	4
195	1977-06-01	1	36.1068	2	2	1	0	2	1	0	15	3	4	2	3	3	4	2	4	4	4	3	4	3	1	3	3	3	2	2	2	3	3	2	3	2	2	1	2	1	2	2	3	2	6	6	6	6	6
196	1988-10-15	1	24.726	1	1	0	0	3	0	0	1	1	4	2	3	4	4	3	4	5	3	3	4	4	2	2	3	3	2	2	2	2	3	3	2	2	2	0	2	0	0	0	3	2	5	5	2	3	3
197	1986-03-15	1	27.3151	1	1	0	0	3	0	0	4	1	3	3	2	3	3	4	3	4	3	4	3	3	1	1	1	3	0	1	1	0	2	1	1	0	1	1	0	1	0	1	2	1	1	0	3	5	2
198	1979-03-15	1	34.3205	2	3	0	1	1	0	1	16	4	3	2	3	3	4	4	4	4	3	3	4	3	1	3	1	2	2	1	1	2	2	2	2	3	1	0	0	0	1	0	0	2	6	5	6	6	6
199	1981-01-15	1	32.4795	2	2	1	0	1	0	1	12	3	2	4	4	2	3	3	4	2	4	3	5	3	2	1	2	1	1	2	2	2	2	1	1	1	2	2	2	1	2	2	2	1	6	6	6	6	6
200	1986-03-15	1	27.3151	1	1	0	0	2	1	0	3	1	4	2	4	3	4	4	4	4	4	4	4	4	3	3	3	3	2	2	1	2	2	1	3	2	1	2	1	0	0	1	1	3	2	4	6	4	1
201	1982-01-15	1	31.4795	2	2	1	0	2	1	0	8	2	5	1	5	1	4	1	4	4	5	4	5	1	3	3	3	2	1	3	3	3	3	3	3	2	1	3	0	0	2	2	1	3	1	1	1	1	6
202	1987-08-15	0	25.8959	1	1	0	0	2	1	0	4	1	2	2	4	3	3	1	4	4	4	2	4	2	1	1	2	3	2	2	2	3	2	3	3	2	2	2	2	2	2	2	0	3	5	6	4	4	1
203	1986-07-15	1	26.9808	1	1	0	0	2	1	0	2	1	4	1	4	2	4	2	3	3	4	2	4	2	3	3	3	3	3	3	2	2	2	2	2	2	3	3	3	3	3	3	3	2	5	5	2	3	3
204	1984-06-15	1	29.063	1	2	1	0	2	1	0	6	2	2	2	3	4	3	2	3	3	2	4	3	3	2	1	2	2	1	2	0	2	1	2	1	1	1	1	1	2	1	2	1	1	6	6	6	6	4
205	1979-03-15	1	34.3205	2	2	1	0	1	0	1	15	3	4	2	3	2	4	2	4	3	3	3	4	2	1	1	2	2	2	1	2	2	1	2	2	1	2	2	2	1	1	2	2	2	5	5	4	4	5
206	1989-03-15	1	24.3123	1	1	0	0	1	0	1	4	1	2	2	3	3	4	4	3	2	3	3	2	3	0	1	1	1	0	1	1	1	1	2	1	2	3	0	3	3	3	3	3	3	6	6	6	6	6
207	1985-10-15	0	27.7288	1	1	0	0	2	1	0	4	1	1	3	2	3	1	3	1	4	1	4	2	4	1	2	1	2	2	1	1	1	0	1	2	1	1	2	0	2	1	1	1	2	3	3	1	3	3
208	1981-10-15	1	31.7315	2	2	1	0	2	1	0	10	2	3	2	3	2	3	2	4	4	2	3	4	2	2	3	3	3	2	1	1	3	2	2	0	2	2	1	3	2	1	1	1	2	3	5	4	4	2
209	1987-04-15	1	26.2301	1	1	0	0	2	1	0	3	1	4	2	3	2	4	3	4	3	4	1	4	2	1	3	1	1	1	1	1	2	1	2	1	1	1	1	1	2	1	1	2	1	5	6	6	6	4
210	1965-10-01	1	47.7808	3	3	0	1	1	0	1	25	4	4	3	3	2	2	2	4	4	3	3	3	3	2	1	3	3	3	3	3	2	2	2	2	3	3	0	1	0	0	1	1	1	6	6	6	6	6
211	1988-06-15	1	25.0603	1	1	0	0	3	0	0	1	1	3	2	3	4	3	2	4	4	2	3	4	2	2	2	3	2	2	3	2	3	2	2	2	2	2	0	2	2	1	3	3	3	1	1	1	1	1
212	1987-06-15	1	26.063	1	1	0	0	3	0	0	2	1	3	2	3	4	4	2	4	4	3	3	4	4	3	1	2	2	2	3	1	1	2	3	2	2	3	2	1	1	1	2	1	2	3	3	3	3	3
213	1981-07-15	1	31.9836	2	2	1	0	1	0	1	9	2	3	1	4	4	4	2	5	4	2	3	3	2	2	2	3	2	3	2	3	2	3	2	3	2	2	1	1	3	2	3	2	2	5	6	4	4	6
214	1986-10-15	1	26.7288	1	1	0	0	1	0	1	7	2	4	3	3	2	3	3	4	3	3	3	3	2	2	2	3	3	3	1	2	2	2	2	3	2	1	1	2	1	0	0	3	2	1	3	2	3	5
215	1988-12-15	0	24.5589	1	1	0	0	2	1	0	2	1	3	2	3	3	3	3	4	4	3	4	3	4	0	0	2	3	3	1	1	0	2	2	0	3	1	1	3	2	0	3	1	2	1	4	1	1	5
216	1987-05-15	1	26.1479	1	2	1	0	2	1	0	3	1	2	2	2	4	4	2	4	3	2	4	2	4	2	2	2	3	3	3	3	3	3	3	3	3	3	0	0	0	0	0	0	0	0	0	0	0	1
217	1986-07-15	1	26.9808	1	1	0	0	3	0	0	3	1	2	3	3	3	4	2	4	2	3	3	3	2	2	2	2	2	1	1	2	2	3	3	3	3	3	3	3	2	2	2	2	3	1	1	1	3	5
218	1982-12-15	1	30.5644	2	2	1	0	3	0	0	4	1	4	2	4	3	4	4	4	4	2	3	4	4	2	3	3	2	1	2	3	3	3	3	2	3	2	0	0	1	0	0	0	2	1	4	4	4	6
219	1985-03-15	1	28.3151	1	1	0	0	2	1	0	6	2	3	1	4	2	4	3	5	5	3	2	4	4	3	3	2	3	1	1	2	3	3	2	2	1	3	0	1	1	1	2	2	3	1	2	3	3	3
220	1987-04-15	1	26.2301	1	1	0	0	2	1	0	3	1	4	2	4	3	4	2	4	3	3	3	4	3	1	2	2	2	2	2	2	2	1	2	2	1	2	0	1	1	1	1	2	2	3	1	3	3	3
221	1973-08-15	1	39.9041	2	3	0	1	1	0	1	20	4	2	1	3	1	4	3	4	2	3	2	1	1	1	1	1	2	2	1	1	0	1	1	0	0	0	0	0	1	1	1	1	1	1	1	1	1	1
222	1983-05-15	1	30.1507	2	2	1	0	3	0	0	12	3	5	2	4	4	2	4	4	4	3	2	3	4	2	1	2	1	2	3	2	2	3	2	3	2	2	1	2	1	2	1	2	1	1	2	1	3	5
223	1959-07-15	1	54	3	3	0	1	1	0	1	35	4	4	3	3	2	4	1	2	3	5	2	4	3	2	1	3	1	0	2	1	1	2	1	3	2	1	0	1	1	0	2	0	2	0	1	3	0	0
224	1972-09-15	1	40.8192	3	3	0	1	1	0	1	22	4	4	2	3	2	4	4	3	2	4	3	4	3	1	2	3	1	3	3	2	3	3	3	2	2	3	0	2	3	2	2	0	2	3	5	0	5	5
225	1987-03-15	1	26.3151	1	1	0	0	3	0	0	2	1	4	2	2	4	3	3	4	3	2	3	4	4	2	3	3	2	2	2	3	3	2	2	1	2	2	1	0	2	1	0	1	2	5	5	6	6	6
226	1982-03-15	1	31.3178	2	2	1	0	2	1	0	8	2	4	1	4	2	3	2	4	3	3	3	2	2	1	3	1	2	1	0	1	2	2	2	1	3	1	0	0	0	0	1	1	2	6	6	6	4	4
227	1971-08-15	1	41.9068	3	3	0	1	1	0	1	22	4	1	1	1	1	4	1	2	2	3	1	4	1	1	3	2	1	1	0	1	3	1	2	0	2	0	0	3	1	0	3	1	3	6	6	4	4	4
228	1986-11-15	1	26.6438	1	2	1	0	2	1	0	6	2	2	1	3	2	3	4	4	3	4	2	4	2	1	2	1	1	2	0	1	1	1	2	0	1	3	2	3	3	2	3	3	3	1	6	4	6	0
229	1988-12-15	1	24.5589	1	2	1	0	1	0	1	2	1	3	4	4	4	4	3	4	3	3	2	4	2	1	1	2	1	1	2	2	1	2	1	2	2	1	1	2	1	1	2	2	2	1	1	1	1	5
230	1970-08-15	1	42.9068	3	3	0	1	2	1	0	23	4	4	2	4	4	4	4	4	5	3	4	4	4	2	3	1	2	1	1	2	2	2	1	2	2	1	0	0	0	0	1	2	2	5	5	4	4	5
231	1986-05-15	1	27.1479	1	2	1	0	2	1	0	5	1	3	2	3	4	4	2	4	5	3	4	4	1	2	2	2	1	1	2	1	3	3	3	2	1	3	0	2	1	2	3	0	3	5	6	6	4	1
232	1988-11-15	1	24.6411	1	1	0	0	2	1	0	1	1	3	2	3	2	3	2	4	4	2	2	4	2	0	1	2	2	1	2	2	1	2	1	0	2	1	0	0	0	0	1	1	2	6	6	6	6	2
233	1969-05-15	1	44.1589	3	2	1	0	1	0	1	24	4	3	1	3	4	4	4	4	4	5	3	4	2	1	0	3	2	3	2	3	2	2	3	2	2	2	0	1	0	1	0	2	2	3	3	5	2	5
234	1986-06-15	1	27.063	1	1	0	0	2	1	0	5	1	4	2	4	4	4	2	4	4	3	2	4	4	2	2	3	2	2	2	1	2	2	2	1	2	2	1	0	1	1	1	0	2	3	6	4	0	1
235	1985-07-15	1	27.9808	1	2	1	0	2	1	0	4	1	4	2	3	4	4	4	4	4	4	4	4	2	1	3	2	3	2	3	2	3	2	1	3	2	2	0	0	1	1	1	1	2	3	4	4	2	5
236	1986-11-15	0	26.6438	1	1	0	0	2	1	0	4	1	4	4	3	3	2	3	3	3	3	3	3	3	1	2	1	2	1	2	2	1	2	2	1	1	2	1	2	1	2	1	2	2	5	3	5	2	5
237	1973-09-15	1	39.8192	2	3	0	1	1	0	1	18	4	3	2	3	4	4	4	4	4	2	4	4	4	2	2	3	2	1	1	2	2	2	1	1	2	0	0	1	1	1	1	1	3	5	5	4	4	4
238	1987-06-15	1	26.063	1	2	1	0	2	1	0	4	1	4	2	5	3	3	2	3	3	2	3	3	2	3	3	2	1	2	1	1	3	2	2	2	1	2	1	2	2	2	3	3	2	3	5	4	4	2
239	1987-02-15	1	26.3918	1	1	0	0	2	1	0	4	1	3	2	3	4	3	4	3	3	2	4	3	3	2	3	3	2	1	1	1	2	2	2	1	1	1	1	0	1	1	1	1	3	5	5	6	4	4
240	1970-02-15	1	43.4027	3	3	0	1	1	0	1	24	4	3	2	3	3	4	3	4	3	4	3	4	2	3	2	3	3	3	2	3	3	3	3	2	3	2	0	3	0	1	3	3	3	5	5	5	2	5
241	1985-01-15	1	28.4767	1	2	1	0	3	0	0	3	1	4	2	3	3	3	3	3	4	3	2	4	4	2	3	3	3	3	3	3	2	2	2	3	2	2	0	1	2	2	0	2	2	0	4	2	1	5
242	1987-03-01	1	26.3534	1	1	0	0	1	0	1	5	1	3	2	3	4	4	4	4	3	2	3	3	2	2	3	1	2	2	0	1	2	2	2	2	2	1	0	1	1	1	2	2	3	6	6	6	6	4
243	1987-11-15	1	25.6438	1	1	0	0	2	1	0	3	1	3	4	4	3	4	3	3	4	3	3	4	4	1	2	2	3	1	2	3	3	3	2	2	1	2	2	2	2	1	2	2	2	1	1	3	1	3
244	1986-10-15	1	26.7288	1	2	1	0	2	1	0	5	1	4	4	3	2	4	5	4	5	3	5	5	5	0	2	2	2	1	2	3	3	2	3	3	2	1	0	0	0	0	0	0	1	3	3	3	2	5
245	1987-10-15	1	25.7288	1	1	0	0	3	0	0	2	1	4	1	3	4	4	2	5	4	4	2	4	1	1	3	1	3	0	1	0	1	0	1	0	2	1	0	2	0	0	3	1	3	6	6	6	6	6
246	1977-09-15	1	35.8164	2	3	0	1	1	0	1	17	4	3	2	3	3	4	3	4	4	3	2	4	2	1	1	2	2	1	1	2	2	2	2	3	2	2	2	2	1	2	1	0	2	3	3	3	3	5
247	1986-10-15	1	26.7288	1	1	0	0	2	1	0	3	1	4	3	4	2	5	4	4	4	4	4	4	3	2	3	2	2	2	1	1	2	2	2	1	2	3	0	1	2	1	1	1	2	3	4	4	4	2
248	1990-07-15	1	22.9781	1	1	0	0	2	1	0	1	1	3	2	3	3	3	2	4	4	4	3	3	5	1	3	3	3	0	1	1	2	2	1	2	2	2	0	1	1	0	0	2	3	3	5	4	6	2
249	1988-12-15	1	24.5589	1	1	0	0	2	1	0	2	1	4	2	4	3	4	2	4	4	3	4	4	4	3	2	3	3	1	1	1	2	2	3	2	3	2	0	0	1	0	1	0	2	3	6	2	3	5
250	1983-04-15	1	30.2329	2	2	1	0	2	1	0	7	2	2	2	4	4	3	2	4	3	2	2	4	2	1	3	3	2	1	2	1	3	1	2	0	1	0	0	2	0	1	2	2	1	5	6	4	4	6
251	1985-10-15	1	27.7288	1	1	0	0	3	0	0	2	1	4	2	4	4	4	3	4	4	3	3	3	3	3	3	3	3	2	2	2	2	2	2	3	2	0	0	2	1	1	2	1	2	3	3	3	2	5
252	1986-12-15	1	26.5616	1	1	0	0	2	1	0	3	1	4	2	3	3	3	4	4	3	2	3	4	3	1	3	3	3	3	2	1	2	2	1	1	0	1	0	2	1	1	2	1	3	2	4	2	3	1
253	1989-04-15	1	24.2274	1	1	0	0	2	1	0	1	1	4	2	5	3	4	4	5	5	4	2	3	1	3	2	3	3	1	3	3	3	2	2	0	2	3	2	1	1	2	3	3	3	6	6	4	6	4
254	1985-03-15	1	28.3151	1	1	0	0	2	1	0	4	1	3	2	4	3	4	4	4	4	3	3	4	2	1	3	2	2	1	2	3	2	2	3	2	3	0	0	1	2	1	2	0	3	3	5	4	2	6
255	1985-08-15	1	27.8959	1	1	0	0	3	0	0	3	1	4	2	3	2	4	4	3	3	4	3	3	3	1	3	3	3	2	3	3	3	3	2	1	2	2	0	3	1	1	1	3	3	3	1	3	3	3
256	1985-07-15	0	27.9808	1	1	0	0	3	0	0	3	1	2	3	2	2	4	2	4	2	4	2	3	4	1	2	2	2	2	2	1	1	2	1	2	2	1	2	2	2	2	2	1	1	3	1	1	3	3
257	1989-04-15	1	24.2274	1	1	0	0	2	1	0	2	1	3	3	4	2	3	2	3	3	2	3	3	2	0	1	2	2	1	1	2	2	2	1	2	2	2	0	1	1	1	1	1	2	3	1	5	2	1
258	1985-08-15	1	27.8959	1	2	1	0	2	1	0	5	1	4	2	3	4	4	2	3	3	2	3	4	4	1	2	1	2	2	2	3	3	2	3	1	2	1	0	0	0	1	1	0	3	5	6	4	4	4
259	1984-11-15	1	28.6438	1	1	0	0	2	1	0	3	1	4	2	4	4	4	4	4	4	3	3	4	4	2	3	3	3	1	1	1	1	2	1	1	2	2	0	0	1	0	0	1	1	5	6	6	6	2
260	1983-01-15	1	30.4795	2	2	1	0	2	1	0	7	2	3	2	4	4	5	5	5	5	3	4	5	4	2	3	2	3	0	2	1	2	2	2	0	2	3	0	2	2	1	1	1	3	5	6	6	6	6
261	1990-02-15	1	23.389	1	1	0	0	2	1	0	3	1	4	2	3	1	4	4	5	4	2	4	4	4	2	3	3	3	3	1	1	2	1	1	1	2	1	0	1	1	0	0	0	1	3	3	3	2	3
262	1978-11-15	1	34.6493	2	2	1	0	1	0	1	13	3	4	2	4	2	4	2	4	2	5	2	4	2	2	2	2	2	3	2	2	2	2	2	2	2	2	0	1	0	0	1	0	2	4	5	4	4	4
263	1990-07-15	1	22.9781	1	1	0	0	2	1	0	1	1	5	2	5	3	5	2	4	2	3	2	4	2	3	3	3	2	2	2	3	3	0	2	3	3	3	3	2	2	2	2	2	2	5	5	4	4	2
264	1982-09-15	1	30.8137	2	2	1	0	2	1	0	8	2	4	3	4	4	4	4	4	5	3	3	4	5	1	3	2	1	1	0	2	2	2	3	3	1	3	0	0	1	0	0	0	3	1	1	1	1	6
265	1984-10-15	1	28.7288	1	1	0	0	1	0	1	9	2	3	2	3	2	4	4	2	4	3	3	3	2	2	0	2	3	2	1	1	1	0	1	0	2	2	0	1	1	1	2	1	3	6	6	4	6	1
266	1986-12-15	1	26.5616	1	2	1	0	2	1	0	5	1	4	2	4	2	4	4	4	4	3	3	4	2	1	2	2	2	2	0	2	2	2	2	1	1	1	0	2	1	0	3	2	2	3	3	3	3	5
267	1986-07-15	1	26.9808	1	1	0	0	3	0	0	4	1	3	1	3	4	3	2	2	4	3	2	3	2	1	1	1	1	2	2	1	1	3	3	1	2	2	0	0	0	0	0	0	1	5	6	6	6	6
268	1981-10-15	1	31.7315	2	2	1	0	2	1	0	7	2	2	2	3	4	3	2	3	3	2	4	3	3	2	1	2	2	1	2	0	2	1	2	1	1	1	1	1	2	1	2	1	1	6	6	6	6	4
269	1987-03-15	1	26.3151	1	1	0	0	2	1	0	3	1	4	2	2	4	3	2	4	3	3	3	4	2	1	1	2	1	2	1	2	3	2	1	1	2	3	0	0	1	1	0	0	1	6	6	4	6	2
270	1986-06-15	1	27.063	1	1	0	0	2	1	0	5	1	4	3	4	4	4	3	4	4	3	3	4	1	1	3	3	3	2	3	1	2	2	2	2	3	1	0	1	3	2	2	1	2	3	6	6	6	6
271	1985-03-15	1	28.3151	1	2	1	0	3	0	0	3	1	3	2	3	3	3	3	4	4	3	3	3	2	2	1	1	1	1	2	2	1	1	3	2	1	0	1	1	1	2	3	1	1	5	5	4	4	2
272	1983-07-15	1	29.9836	1	2	1	0	3	0	0	4	1	3	2	4	2	4	2	4	2	4	2	4	2	3	3	2	3	1	2	3	2	3	2	2	3	1	2	3	3	2	2	2	2	5	5	4	4	5
273	1988-07-15	1	24.9781	1	1	0	0	2	1	0	3	1	3	2	3	4	4	4	4	3	4	3	4	2	2	2	3	3	0	1	1	2	2	2	2	1	1	0	0	2	0	1	2	3	0	1	3	1	1
274	1982-03-15	1	31.3178	2	2	1	0	1	0	1	10	2	2	1	2	1	5	5	4	5	3	2	3	1	1	1	3	2	1	1	2	2	2	3	2	1	1	1	0	2	1	2	0	1	6	6	6	6	6
275	1986-03-15	1	27.3151	1	1	0	0	1	0	1	5	1	3	2	3	1	4	5	4	5	3	4	4	1	2	3	1	2	2	2	2	1	1	2	0	1	2	1	1	2	2	2	3	3	3	6	4	4	2
276	1962-10-15	0	50.7452	3	3	0	1	1	0	1	32	4	2	2	3	5	4	4	4	4	3	2	4	2	1	3	3	2	0	0	1	3	1	1	1	3	3	0	3	2	3	3	3	3	3	4	2	1	6
277	1986-10-15	1	26.7288	1	2	1	0	2	1	0	3	1	3	2	4	2	3	2	4	3	4	3	4	3	2	3	3	3	3	3	2	3	2	2	3	2	3	2	2	2	1	2	2	3	3	5	4	2	5
278	1985-01-15	1	28.4767	1	2	1	0	2	1	0	6	2	3	2	3	3	4	1	2	4	1	1	2	1	2	2	2	1	3	1	1	2	2	2	1	2	1	0	0	2	0	2	0	1	6	6	4	6	4
279	1992-12-15	1	20.5562	1	1	0	0	2	1	0	1	1	4	2	4	1	5	2	3	2	5	2	5	2	3	2	3	2	3	2	1	2	3	2	2	3	2	1	2	2	1	2	3	3	3	1	3	5	2
280	1973-07-15	1	39.989	2	3	0	1	2	1	0	20	4	4	1	3	2	4	3	4	4	3	3	4	1	2	3	2	2	1	3	2	3	2	2	2	1	1	1	1	1	1	2	2	1	3	3	1	1	1
281	1987-06-15	0	26.063	1	1	0	0	3	0	0	4	1	4	3	4	2	4	3	3	2	4	3	3	3	1	2	2	1	1	1	2	1	1	2	3	1	1	2	1	2	2	1	2	1	1	1	1	1	1
282	1987-09-15	1	25.811	1	1	0	0	2	1	0	3	1	4	2	3	4	4	4	4	4	3	2	4	4	2	0	1	2	1	1	2	1	2	3	1	2	1	2	1	1	1	1	2	2	1	3	1	1	1
283	1986-02-15	1	27.3918	1	1	0	0	2	1	0	3	1	3	2	3	2	4	3	4	3	2	3	4	3	1	1	2	1	2	0	3	0	2	3	1	2	0	1	2	2	0	1	2	3	3	6	2	3	3
284	1985-01-15	1	28.4767	1	2	1	0	2	1	0	5	1	3	1	3	5	3	4	2	2	3	4	4	5	3	3	3	3	3	1	2	3	3	2	3	2	0	0	1	1	2	1	1	2	3	3	5	2	0
285	1968-11-15	1	44.6548	3	3	0	1	1	0	1	20	4	3	2	2	2	3	3	4	3	3	4	4	3	0	1	3	2	3	1	1	1	1	1	1	3	1	0	2	3	1	1	1	3	1	1	3	1	3
286	1987-10-15	0	25.7288	1	1	0	0	2	1	0	3	1	3	3	3	3	4	2	4	4	3	3	3	3	2	2	2	3	3	2	3	2	3	2	1	2	1	0	1	1	1	1	1	1	3	3	1	0	6
287	1964-04-15	1	49.2438	3	1	0	0	1	0	1	23	4	4	3	4	4	4	4	4	4	4	4	4	4	0	3	3	2	2	3	2	3	2	2	3	1	3	0	0	0	0	0	0	1	4	5	2	3	6
288	1980-06-15	1	33.0658	2	1	0	0	1	0	1	10	2	3	2	5	5	5	5	5	5	2	3	4	2	2	3	2	2	0	2	3	3	2	3	2	1	2	2	3	2	2	3	3	2	5	5	2	3	5
289	1971-08-15	1	41.9068	3	3	0	1	1	0	1	20	4	3	2	3	3	4	4	4	4	3	3	4	2	2	3	3	3	3	2	3	3	3	3	3	3	1	0	2	2	1	0	2	3	1	1	5	6	4
290	1986-10-15	1	26.7288	1	1	0	0	2	1	0	5	1	3	3	3	4	4	4	4	4	3	4	4	4	3	1	3	1	3	2	2	3	2	2	2	2	3	0	0	2	1	1	0	1	3	6	4	4	4
291	1986-09-15	1	26.811	1	1	0	0	2	1	0	4	1	3	1	4	4	5	5	4	4	4	4	4	2	2	1	2	2	3	3	2	2	2	1	1	2	1	1	2	2	0	0	2	1	3	3	3	3	3
292	1986-07-15	1	26.9808	1	1	0	0	2	1	0	5	1	4	3	3	4	4	3	4	4	3	3	4	3	1	1	1	1	2	1	2	2	2	1	1	2	1	0	1	0	1	1	1	2	3	3	3	2	1
293	1987-11-15	1	25.6438	1	1	0	0	3	0	0	4	1	3	3	4	4	3	3	2	3	3	2	4	3	1	2	1	2	1	1	0	0	2	2	1	1	2	1	1	1	2	2	1	1	3	1	1	3	1
294	1966-10-15	1	46.7425	3	3	0	1	1	0	1	25	4	3	3	3	3	3	4	4	5	3	3	5	4	3	2	3	3	2	1	2	2	2	2	3	3	2	0	1	2	1	2	2	3	1	1	1	1	3
295	1988-08-15	0	24.8932	1	1	0	0	2	1	0	3	1	4	2	4	2	2	2	2	4	2	4	4	4	1	2	1	2	2	2	1	1	1	1	1	1	2	2	2	1	1	1	2	2	1	1	1	3	3
296	1965-02-15	1	48.4055	3	3	0	1	1	0	1	27	4	4	2	3	4	4	4	4	4	4	4	4	4	3	2	3	3	3	1	1	3	3	3	1	3	1	1	3	3	3	1	1	3	1	1	1	1	6
297	1987-07-15	1	25.9808	1	2	1	0	2	1	0	5	1	3	2	3	2	3	2	3	4	3	3	4	3	2	3	2	2	1	2	2	3	3	2	1	3	0	1	0	1	2	0	2	3	1	3	0	1	3
298	1987-02-15	1	26.3918	1	1	0	0	2	1	0	2	1	4	2	4	2	4	2	4	2	4	2	4	2	1	1	3	3	2	2	2	2	2	2	2	2	1	2	1	1	1	1	1	1	3	1	1	3	5
299	1980-10-15	1	32.7315	2	1	0	0	2	1	0	7	2	4	3	4	4	3	2	3	2	3	2	3	2	1	0	1	0	2	1	1	1	1	1	1	1	1	0	1	2	1	2	1	2	1	1	1	1	1
300	1982-12-15	1	30.5644	2	2	1	0	2	1	0	8	2	1	2	3	4	3	4	4	4	4	2	4	3	2	3	3	3	3	2	2	3	3	3	3	3	2	0	0	0	1	2	1	2	1	1	1	1	3
301	1987-03-15	1	26.3151	1	1	0	0	3	0	0	2	1	3	2	2	3	4	2	4	4	3	2	2	2	2	3	2	1	1	3	2	3	2	2	1	0	1	0	1	0	1	2	1	2	6	6	6	6	4
302	1989-12-15	1	23.5589	1	1	0	0	2	1	0	2	1	4	1	3	1	3	2	4	3	2	3	4	4	2	3	2	1	3	2	1	3	1	2	1	2	3	0	2	2	1	1	1	3	6	6	6	6	4
303	1984-04-15	1	29.2301	1	2	1	0	1	0	1	6	2	4	2	4	4	4	2	4	4	4	4	4	2	2	1	1	2	1	2	2	1	2	1	2	2	1	0	2	1	1	3	2	3	3	5	4	4	4
304	1986-01-15	1	27.4767	1	1	0	0	2	1	0	3	1	3	3	3	3	4	3	3	2	3	2	4	3	2	2	1	2	2	2	1	2	2	2	2	2	1	2	1	2	2	1	2	2	1	1	3	3	3
305	1986-02-15	1	27.3918	1	1	0	0	2	1	0	4	1	3	2	3	2	3	2	4	2	4	2	3	2	1	1	3	2	1	2	2	2	2	3	2	1	2	2	2	1	2	2	1	2	5	5	2	5	5
306	1989-08-15	1	23.8932	1	1	0	0	1	0	1	2	1	3	2	5	5	5	5	5	5	2	3	4	2	2	3	2	2	0	2	3	3	2	3	2	1	2	2	3	2	2	3	3	2	5	5	2	3	5
307	1985-10-15	1	27.7288	1	2	1	0	2	1	0	4	1	4	2	4	3	4	2	4	4	3	4	4	2	2	3	2	2	2	2	2	3	2	2	1	2	2	0	0	1	1	2	1	2	6	6	6	6	2
308	1964-09-15	1	48.8247	3	3	0	1	1	0	1	25	4	4	1	4	2	4	3	4	3	4	2	4	2	2	1	3	3	3	2	3	3	3	3	2	3	2	2	2	2	2	2	2	3	3	3	3	2	3
309	1987-04-15	1	26.2301	1	1	0	0	3	0	0	3	1	3	3	2	3	3	3	3	3	3	3	3	3	1	1	1	1	1	1	1	1	1	1	1	1	1	0	0	0	0	0	0	1	1	1	1	1	3
310	1984-04-15	1	29.2301	1	1	0	0	2	1	0	3	1	4	2	3	4	3	4	4	4	3	3	4	5	1	3	3	3	3	2	3	3	2	3	3	1	1	0	1	2	2	2	3	3	2	3	5	5	2
311	1985-08-15	1	27.8959	1	2	1	0	3	0	0	4	1	5	4	2	4	4	3	4	5	2	4	3	4	3	3	3	2	2	3	2	3	3	2	3	3	3	0	0	1	1	2	2	1	1	1	3	3	3
312	1978-07-15	1	34.9863	2	3	0	1	1	0	1	15	3	3	2	3	4	4	3	4	4	3	3	4	2	1	0	1	1	2	2	2	1	2	2	1	2	1	0	2	1	1	2	1	2	1	1	5	6	2
313	1990-05-15	1	23.1452	1	1	0	0	2	1	0	2	1	4	2	3	4	4	2	4	4	4	4	4	4	1	2	3	3	2	3	3	2	1	2	0	3	0	0	1	2	0	1	0	1	3	5	6	6	4
314	1989-04-15	1	24.2274	1	1	0	0	2	1	0	2	1	2	1	2	2	2	3	4	4	2	2	2	4	1	1	2	2	1	1	1	2	2	1	1	2	1	2	2	1	2	1	1	2	3	3	3	5	2
315	1986-12-15	1	26.5616	1	1	0	0	2	1	0	5	1	3	2	4	2	3	2	3	3	3	3	4	1	2	2	1	1	1	1	1	2	2	1	2	1	2	0	0	1	0	1	2	2	3	6	6	6	6
316	1986-12-15	0	26.5616	1	1	0	0	2	1	0	3	1	5	1	2	3	4	2	3	3	3	3	4	4	2	1	2	2	2	3	2	1	2	3	3	2	1	1	1	0	1	1	1	1	3	5	2	3	3
317	1980-02-15	1	33.3973	2	2	1	0	1	0	1	15	3	4	1	3	4	4	3	4	4	3	3	5	2	3	1	2	1	2	1	2	2	2	1	3	3	1	1	1	1	1	1	1	2	5	5	4	4	5
318	1983-08-15	0	29.8986	1	2	1	0	3	0	0	4	1	4	2	3	4	4	4	4	4	3	4	4	3	3	2	3	3	3	2	3	1	2	1	2	3	0	1	2	0	0	2	0	1	1	2	1	3	5
319	1984-06-15	1	29.063	1	2	1	0	2	1	0	6	2	4	3	4	4	5	4	4	4	3	4	4	4	2	2	3	2	3	3	3	2	2	1	2	3	2	0	1	1	1	0	0	1	4	5	4	4	4
320	1979-10-15	1	33.7342	2	2	1	0	1	0	1	14	3	3	2	3	4	4	3	4	4	3	3	4	3	1	1	2	3	2	1	2	2	2	2	1	2	2	0	0	1	1	2	1	2	3	4	4	4	4
321	1985-11-15	1	27.6438	1	2	1	0	2	1	0	5	1	4	2	4	4	4	4	4	4	3	4	4	4	1	2	3	3	3	3	3	3	2	2	2	2	2	1	0	1	0	2	1	3	5	6	6	6	6
322	1981-12-15	1	31.5644	2	2	1	0	2	1	0	6	2	4	2	4	2	4	5	4	5	1	5	4	2	1	2	3	3	3	3	3	3	2	2	2	3	3	0	0	3	0	3	0	3	1	3	1	5	6
323	1977-12-15	1	35.5671	2	2	1	0	1	0	1	17	4	2	1	3	1	3	2	3	3	3	3	3	2	2	3	2	2	1	1	2	3	3	3	3	2	3	0	1	3	3	3	3	3	1	1	5	5	2
324	1989-11-15	1	23.6411	1	1	0	0	2	1	0	1	1	4	2	3	3	3	2	4	4	3	3	4	2	2	0	3	2	2	1	2	3	3	3	3	2	3	0	0	1	1	3	2	2	6	5	5	6	6
325	1972-09-15	1	40.8192	3	3	0	1	2	1	0	20	4	3	2	5	4	4	4	4	4	1	2	4	5	3	0	3	3	3	3	3	0	1	1	3	3	0	0	0	0	0	0	3	3	1	1	3	0	1
326	1986-10-15	1	26.7288	1	1	0	0	2	1	0	3	1	4	3	4	3	4	2	3	2	3	3	4	2	1	1	1	2	1	2	2	1	2	1	2	1	2	1	2	1	2	2	2	1	1	2	1	3	3
327	1987-04-15	1	26.2301	1	1	0	0	2	1	0	3	1	2	4	3	3	4	4	2	3	4	3	4	1	0	2	2	1	2	2	1	1	2	3	2	1	1	2	2	1	2	2	1	2	3	1	3	3	1
328	1973-04-01	1	40.2767	3	3	0	1	1	0	1	22	4	4	2	4	3	4	3	4	5	3	3	4	3	3	2	2	2	2	2	2	2	2	2	2	3	2	1	0	0	0	1	1	2	3	5	4	6	6
329	1988-11-15	0	24.6411	1	1	0	0	2	1	0	2	1	4	1	3	2	4	2	3	2	4	2	4	2	3	3	3	3	3	2	3	3	2	2	3	3	1	0	2	2	2	2	1	3	5	5	5	6	4
330	1986-11-15	1	26.6438	1	1	0	0	3	0	0	3	1	4	3	3	3	2	4	4	4	4	3	4	4	1	2	2	2	2	2	3	2	2	2	2	2	2	0	1	2	0	1	1	2	3	5	4	4	4
331	1985-09-15	1	27.811	1	1	0	0	2	1	0	3	1	4	2	3	3	4	2	4	3	4	3	4	2	1	2	2	1	2	0	1	2	1	2	1	2	1	2	1	1	2	3	1	2	1	2	1	3	1
332	1984-11-15	1	28.6438	1	2	1	0	3	0	0	4	1	4	2	4	3	4	3	4	3	3	3	4	3	2	2	2	2	2	2	2	2	2	2	2	2	2	2	2	2	2	2	2	2	5	5	4	4	5
333	1989-11-15	1	23.6411	1	1	0	0	2	1	0	3	1	3	2	3	4	4	2	4	3	2	3	4	3	3	3	3	3	2	2	2	3	3	3	2	1	1	0	1	2	1	1	1	3	3	5	4	4	2
334	1968-01-15	1	45.4904	3	3	0	1	1	0	1	22	4	3	2	4	4	4	4	4	4	3	3	4	4	3	1	3	2	3	1	3	1	2	2	2	3	1	0	1	0	1	2	1	3	1	6	1	6	6
335	1989-02-15	1	24.389	1	1	0	0	2	1	0	3	1	4	3	4	2	4	4	4	4	4	4	4	4	2	3	3	3	1	3	3	1	3	3	3	1	3	0	1	0	2	3	3	3	2	4	0	3	6
336	1984-04-15	1	29.2301	1	2	1	0	2	1	0	6	2	4	4	3	5	4	5	4	5	3	5	3	5	0	0	3	3	2	1	1	2	0	0	1	2	0	0	1	0	0	0	1	0	0	1	0	0	5
337	1987-09-15	1	25.811	1	1	0	0	1	0	1	6	2	3	2	3	3	3	3	4	3	3	3	4	2	1	2	2	2	1	2	2	2	2	2	1	2	2	1	2	2	2	2	2	2	5	6	6	6	4
338	1986-03-15	1	27.3151	1	2	1	0	2	1	0	5	1	5	2	3	2	4	4	4	4	4	2	3	4	1	2	2	2	1	1	2	2	1	1	1	1	1	1	2	2	1	2	1	1	4	6	2	3	5
339	1985-04-15	1	28.2301	1	2	1	0	2	1	0	5	1	4	2	3	5	4	4	4	4	5	4	4	4	2	1	3	1	2	1	1	2	2	1	2	1	0	0	0	0	1	1	0	1	3	3	3	2	3
340	1988-04-15	0	25.2274	1	1	0	0	2	1	0	2	1	3	4	2	4	3	3	4	1	3	3	2	5	1	2	2	2	3	2	1	1	2	2	1	1	2	3	3	0	1	1	2	3	1	1	3	3	3
341	1990-01-15	1	23.474	1	1	0	0	2	1	0	2	1	4	3	4	3	4	3	4	3	3	3	4	3	2	2	2	1	1	2	2	2	2	2	2	2	2	0	0	1	0	1	1	0	0	0	0	0	0
342	1986-11-15	1	26.6438	1	2	1	0	2	1	0	5	1	3	2	3	2	3	1	3	3	3	4	3	3	3	3	2	2	2	2	2	3	3	3	2	2	1	0	2	1	2	2	2	2	6	6	6	6	2
343	1989-03-15	1	24.3123	1	1	0	0	3	0	0	1	1	4	2	4	2	4	3	4	4	4	3	4	2	2	2	3	2	3	3	3	2	2	3	2	2	1	1	0	1	0	1	0	3	3	3	3	5	5
344	1990-03-15	1	23.3123	1	1	0	0	3	0	0	1	1	4	1	2	2	4	3	4	4	4	4	3	4	1	2	2	3	1	2	1	2	3	1	2	2	1	2	3	1	2	3	1	2	3	6	0	5	6
345	1963-08-15	1	49.9123	3	3	0	1	2	1	0	32	4	4	2	4	3	4	2	4	3	4	4	3	2	2	3	3	3	2	2	2	3	3	2	2	2	3	2	3	0	0	1	2	2	2	3	2	3	6
346	1990-02-15	1	23.389	1	1	0	0	2	1	0	1	1	3	1	5	1	3	1	5	1	3	5	4	3	2	3	2	3	3	2	1	3	3	3	1	2	0	0	1	1	2	2	2	2	4	3	6	2	5
347	1992-03-01	1	21.3479	1	1	0	0	1	0	1	3	1	4	4	3	4	4	4	4	5	2	4	4	4	1	1	2	2	2	1	1	2	2	1	1	3	1	1	1	2	1	2	1	2	0	0	3	0	5
348	1987-04-15	1	26.2301	1	2	1	0	1	0	1	4	1	4	2	4	2	4	2	2	4	4	3	4	3	1	3	2	2	2	1	2	3	2	1	2	2	2	1	2	2	2	2	3	2	3	6	4	6	2
349	1963-10-15	1	49.7452	3	1	0	0	1	0	1	30	4	3	4	3	3	2	3	3	3	2	3	3	3	1	2	2	1	2	2	1	2	2	2	1	2	2	2	1	2	1	2	2	1	1	2	3	3	3
350	1985-02-15	1	28.3918	1	2	1	0	3	0	0	4	1	3	1	4	4	4	2	2	5	3	3	4	3	0	2	2	3	3	2	3	0	1	0	1	3	3	1	0	1	1	3	1	2	5	6	4	4	4
351	1987-04-15	1	26.2301	1	1	0	0	2	1	0	1	1	4	2	5	4	4	4	4	5	4	5	4	5	2	1	2	3	2	2	2	3	2	2	2	2	2	2	1	2	1	2	1	2	3	3	3	2	3
352	1977-11-01	1	35.6877	2	3	0	1	1	0	1	16	4	3	2	2	3	4	2	3	3	3	3	3	3	2	2	2	1	2	2	2	2	2	2	2	2	2	2	2	1	2	2	2	2	1	2	3	1	3
353	1976-02-15	1	37.4	2	3	0	1	1	0	1	17	4	4	1	3	2	4	2	4	4	3	2	4	3	2	3	2	2	2	1	2	2	2	2	3	2	1	0	0	0	0	2	0	1	3	3	3	2	3
354	1985-10-15	1	27.7288	1	2	1	0	2	1	0	5	1	4	2	3	3	4	2	4	4	3	3	4	3	3	3	3	1	1	2	2	3	2	1	1	2	3	0	2	3	1	3	2	3	5	6	4	4	2
355	1987-07-15	1	25.9808	1	1	0	0	2	1	0	2	1	4	2	4	4	4	3	4	4	4	4	4	3	2	2	3	3	2	3	2	2	2	3	2	2	3	0	1	1	1	1	1	3	2	4	2	5	5
356	1984-04-15	1	29.2301	1	2	1	0	1	0	1	7	2	3	2	4	4	3	2	4	4	3	2	3	4	1	3	2	2	3	1	2	1	2	2	3	2	3	0	1	2	2	3	2	2	1	6	4	4	2
357	1980-01-15	1	33.4822	2	2	1	0	1	0	1	8	2	3	2	3	2	3	4	4	5	4	5	4	4	2	0	2	1	2	3	3	3	2	2	2	3	3	0	2	2	1	2	2	1	3	3	5	5	5
358	1987-09-15	1	25.811	1	1	0	0	2	1	0	3	1	5	4	4	3	4	4	4	4	3	3	3	4	3	2	3	2	1	1	1	3	3	2	2	3	2	0	1	2	1	2	1	3	5	6	4	4	2
359	1969-04-15	1	44.2411	3	3	0	1	1	0	1	22	4	2	4	3	3	3	3	2	3	3	3	3	3	0	0	1	1	1	1	2	2	2	2	1	1	1	1	1	1	1	1	2	2	3	3	3	2	3
360	1984-06-15	1	29.063	1	1	0	0	2	1	0	3	1	4	2	3	2	4	2	4	2	2	3	4	2	2	1	2	2	2	1	2	2	2	2	3	2	1	0	1	1	1	1	0	1	3	1	1	1	6
361	1988-06-15	1	25.0603	1	1	0	0	2	1	0	2	1	3	1	2	4	4	4	4	2	2	2	4	2	2	2	3	2	2	2	2	3	2	2	1	2	2	0	2	2	1	2	2	2	4	5	6	6	4
362	1985-08-15	1	27.8959	1	1	0	0	3	0	0	3	1	4	1	4	3	4	3	4	3	4	3	4	2	3	3	1	1	1	2	2	1	1	2	1	2	1	2	1	2	1	2	2	1	0	1	1	1	3
363	1986-02-15	1	27.3918	1	1	0	0	2	1	0	4	1	4	3	4	4	5	4	4	4	3	3	4	3	0	1	2	1	1	1	1	0	2	3	3	3	2	3	2	2	1	2	2	3	6	6	6	6	6
364	1990-12-15	1	22.5589	1	1	0	0	2	1	0	3	1	4	2	4	2	4	2	3	3	3	3	4	2	0	1	2	2	2	2	1	1	2	2	3	3	3	1	1	2	1	2	2	3	3	3	0	3	6
365	1986-08-15	1	26.8959	1	1	0	0	2	1	0	4	1	3	2	3	4	4	4	4	4	5	3	5	5	2	2	3	2	3	1	2	3	1	2	3	1	1	0	1	1	1	3	0	2	2	6	6	6	6
366	1989-09-15	1	23.8082	1	1	0	0	2	1	0	2	1	4	1	5	1	4	1	4	4	2	4	4	2	3	2	2	3	2	1	2	2	2	3	1	2	1	0	0	1	1	1	2	3	4	6	1	3	5
367	1988-08-15	1	24.8932	1	1	0	0	2	1	0	3	1	4	2	4	5	4	5	4	5	1	5	4	5	2	2	2	3	3	2	2	1	2	1	2	2	1	0	2	1	1	2	2	2	1	2	3	3	6
368	1986-06-15	1	27.063	1	1	0	0	1	0	1	6	2	5	1	4	2	4	2	5	4	4	4	4	2	2	2	3	3	3	2	3	3	3	3	3	2	2	0	2	0	0	2	0	2	3	3	3	3	3
369	1991-08-15	1	21.8932	1	1	0	0	2	1	0	1	1	4	3	3	2	3	3	3	4	2	4	3	4	2	2	3	2	2	2	0	2	0	2	2	2	1	0	1	1	2	2	1	3	5	5	5	4	6
370	1985-06-01	1	28.1014	1	1	0	0	1	0	1	6	2	4	3	2	2	3	2	2	5	3	3	4	3	2	3	3	3	3	3	3	3	3	3	3	3	3	0	2	2	2	2	0	3	4	6	6	6	4
371	1958-06-15	1	55.0822	3	3	0	1	1	0	1	30	4	3	2	4	5	4	5	5	5	5	3	5	2	1	2	3	2	2	2	1	1	2	1	3	2	1	2	2	1	2	1	3	2	3	5	1	5	5
372	1990-01-15	1	23.474	1	1	0	0	2	1	0	2	1	4	3	4	4	3	4	4	4	3	2	4	3	1	3	3	2	3	1	2	3	3	3	2	2	1	0	0	0	0	0	1	3	5	6	6	6	4
373	1990-12-15	1	22.5589	1	1	0	0	2	1	0	1	1	3	3	4	3	4	2	3	3	4	3	4	4	2	2	3	2	1	2	2	3	3	2	2	1	2	0	1	2	1	2	2	3	5	5	4	4	5
374	1987-06-15	1	26.063	1	1	0	0	2	1	0	3	1	4	3	4	4	4	4	4	4	3	4	4	3	3	3	3	3	3	2	2	3	2	2	2	3	2	0	0	1	1	0	1	1	3	3	3	3	6
375	1980-02-15	1	33.3973	2	2	1	0	2	1	0	7	2	4	2	4	2	4	2	4	2	4	2	4	2	3	3	3	3	3	3	3	3	3	3	3	3	3	3	3	3	3	3	3	3	6	6	6	6	6
376	1982-11-15	1	30.6466	2	1	0	0	2	1	0	6	2	3	1	3	2	4	2	2	4	3	1	3	1	1	3	1	1	1	2	2	3	2	3	1	2	1	0	1	2	2	1	2	3	3	5	4	4	1
377	1985-01-15	1	28.4767	1	1	0	0	2	1	0	4	1	3	2	3	4	3	4	2	3	3	3	2	3	2	2	1	2	2	1	2	1	2	2	1	2	0	1	0	1	1	2	1	2	1	3	1	3	5
378	1988-09-15	1	24.8082	1	1	0	0	2	1	0	1	1	3	2	3	3	4	3	4	2	4	3	3	3	1	2	1	2	2	2	2	2	1	2	2	1	2	1	2	1	2	1	2	1	6	5	5	2	5
379	1990-04-15	1	23.2274	1	1	0	0	2	1	0	1	1	5	1	4	3	3	3	4	3	3	4	3	3	3	2	3	2	2	2	3	2	2	2	3	3	2	0	0	1	2	0	1	3	6	6	6	6	4
380	1987-08-15	1	25.8959	1	1	0	0	1	0	1	3	1	3	2	3	2	3	5	4	4	3	4	4	4	2	2	2	2	1	2	2	2	3	3	3	1	1	0	2	2	0	2	2	2	3	4	4	4	6
381	1989-06-15	1	24.0603	1	1	0	0	3	0	0	3	1	3	2	3	2	3	4	4	4	3	4	4	3	2	3	2	1	1	2	1	3	3	3	3	1	1	2	2	1	2	2	2	2	3	5	4	4	6
382	1985-08-15	1	27.8959	1	1	0	0	3	0	0	3	1	4	2	3	2	4	3	4	4	3	3	4	2	1	1	2	1	2	3	1	1	1	1	2	1	2	0	2	1	1	2	1	1	1	2	3	3	3
383	1986-10-15	1	26.7288	1	1	0	0	1	0	1	8	2	4	3	4	3	3	2	4	3	3	3	3	2	1	1	2	2	1	3	1	2	1	2	2	1	2	2	2	3	0	2	1	3	5	6	4	4	4
384	1963-07-15	1	49.9973	3	3	0	1	1	0	1	29	4	4	2	3	2	3	2	3	3	4	2	3	2	1	2	3	1	0	1	2	1	2	2	1	1	1	2	2	1	0	1	1	3	5	6	4	6	4
385	1984-09-15	1	28.811	1	1	0	0	2	1	0	5	1	3	1	3	2	3	2	4	4	3	3	3	3	1	3	2	2	1	1	1	1	2	2	1	2	1	0	0	1	1	1	2	3	6	6	6	6	2
386	1989-11-15	1	23.6411	1	1	0	0	2	1	0	2	1	4	2	4	2	4	2	4	2	4	2	4	2	1	3	3	3	2	1	2	2	1	1	1	1	1	1	1	1	2	2	2	2	1	2	3	1	3
387	1981-10-15	1	31.7315	2	2	1	0	1	0	1	11	3	5	2	3	3	5	2	2	4	2	2	2	5	3	3	3	3	2	2	2	3	2	2	3	2	2	2	1	2	2	2	3	3	1	3	2	3	6
388	1985-08-15	1	27.8959	1	1	0	0	2	1	0	5	1	3	1	2	1	3	2	2	4	2	2	2	1	0	3	1	0	0	1	1	1	2	1	2	1	0	0	1	0	1	1	1	2	5	6	6	6	1
389	1981-12-15	1	31.5644	2	2	1	0	1	0	1	12	3	4	1	3	3	4	2	3	4	3	2	4	2	1	1	3	3	3	1	3	3	3	1	1	3	2	1	2	1	2	1	2	3	3	4	6	4	4
390	1988-12-15	0	24.5589	1	1	0	0	2	1	0	3	1	3	2	4	5	4	3	4	4	3	4	5	5	2	2	2	1	1	1	2	3	2	3	1	3	1	0	1	0	0	3	1	2	3	4	4	4	6
391	1969-07-15	1	43.9918	3	3	0	1	1	0	1	16	4	4	1	3	4	3	1	5	5	3	1	5	1	2	1	2	3	3	3	3	1	1	2	3	1	2	1	2	1	0	1	1	3	3	5	2	3	5
392	1989-12-01	1	23.5973	1	1	0	0	1	0	1	3	1	3	3	3	3	3	3	3	3	4	2	2	2	2	2	2	2	2	2	2	1	3	3	3	2	3	1	0	0	2	2	2	1	3	3	1	3	5
393	1981-01-15	1	32.4795	2	2	1	0	2	1	0	12	3	3	3	4	2	4	4	4	4	4	4	4	3	2	1	2	1	2	1	2	1	1	2	2	2	3	0	0	0	0	0	0	1	2	4	2	3	3
394	1990-12-01	1	22.5973	1	1	0	0	1	0	1	2	1	4	2	4	3	4	2	4	3	3	3	3	4	1	1	2	3	3	2	2	2	2	2	3	3	2	0	0	2	1	1	0	2	3	3	3	2	3
395	1989-08-15	1	23.8932	1	1	0	0	3	0	0	1	1	4	1	3	3	3	1	4	3	4	3	4	1	3	3	3	3	2	1	2	2	2	3	3	3	1	0	0	0	0	1	1	3	3	3	6	4	4
396	1982-02-15	1	31.3945	2	2	1	0	1	0	1	8	2	4	2	4	4	4	4	3	4	3	3	3	4	2	1	3	1	3	2	2	1	1	3	2	3	2	0	1	0	1	1	2	3	2	4	4	2	5
397	1987-02-15	1	26.3918	1	1	0	0	2	1	0	3	1	4	2	4	3	4	2	4	3	4	4	3	2	2	3	3	3	2	2	2	2	3	3	2	2	1	2	3	1	2	2	2	3	2	3	2	3	6
398	1991-02-15	1	22.389	1	1	0	0	3	0	0	1	1	4	2	3	3	3	3	3	4	2	4	3	5	3	3	2	2	2	2	2	3	2	2	3	2	1	0	0	0	1	1	0	2	0	1	0	0	6
399	1984-07-15	1	28.9808	1	2	1	0	2	1	0	7	2	3	2	3	4	4	4	4	4	3	3	4	2	2	1	1	2	1	1	2	1	2	1	1	2	1	0	3	2	0	3	0	3	3	1	3	1	3
400	1985-08-15	1	27.8959	1	2	1	0	2	1	0	5	1	3	2	3	3	3	4	4	4	3	4	4	4	1	2	1	2	1	2	2	2	1	1	2	2	1	2	2	0	1	2	2	1	3	3	3	2	1
401	1980-06-15	1	33.0658	2	2	1	0	1	0	1	13	3	4	3	4	1	4	2	4	2	4	2	5	2	1	2	1	1	1	2	2	1	1	2	2	1	1	1	1	2	1	2	1	1	3	5	2	3	5
402	1983-12-15	1	29.5644	1	1	0	0	1	0	1	8	2	4	1	3	4	4	1	5	5	3	2	4	2	1	1	2	2	1	3	2	1	2	1	2	2	2	2	2	1	2	2	1	1	6	6	6	6	4
403	1984-07-15	1	28.9808	1	1	0	0	3	0	0	5	1	2	4	3	4	3	4	3	4	3	4	3	4	2	2	2	1	2	1	2	2	1	2	2	2	1	1	2	0	2	1	2	1	0	6	2	6	1
404	1985-11-15	1	27.6438	1	1	0	0	2	1	0	6	2	3	2	3	4	4	4	4	4	3	2	2	5	1	3	2	0	3	1	2	3	2	0	1	0	2	0	0	0	1	0	0	2	3	6	2	6	6
405	1985-08-15	1	27.8959	1	1	0	0	2	1	0	5	1	4	3	4	4	4	4	4	4	2	3	4	2	1	1	1	2	2	3	2	2	2	2	2	1	1	1	3	2	1	3	3	3	1	1	1	1	5
406	1985-12-15	1	27.5616	1	2	1	0	2	1	0	5	1	3	2	5	5	2	3	4	3	2	4	4	3	2	3	1	2	3	1	0	2	1	0	3	1	2	1	3	0	1	2	3	2	0	1	3	3	3
407	1986-05-15	1	27.1479	1	1	0	0	2	1	0	4	1	3	2	4	4	3	4	4	4	3	3	5	3	2	3	3	2	1	2	2	3	2	2	3	2	1	1	1	1	0	1	2	2	3	4	2	3	6
408	1980-01-15	1	33.4822	2	2	1	0	3	0	0	6	2	4	1	2	2	3	4	1	2	5	1	4	3	1	2	1	3	2	1	2	3	1	2	2	3	0	1	0	0	1	1	2	3	3	1	0	1	3
409	1987-11-15	1	25.6438	1	1	0	0	2	1	0	3	1	3	2	4	4	4	1	5	4	3	3	4	4	2	3	2	2	2	2	1	3	2	2	1	1	3	1	0	0	1	2	0	2	5	6	6	4	2
410	1984-03-15	1	29.3151	1	2	1	0	2	1	0	7	2	4	2	4	3	4	4	4	4	4	2	4	3	2	1	3	1	2	3	2	2	2	3	2	3	3	2	0	2	0	2	1	2	3	4	4	2	6
411	1976-03-15	1	37.3205	2	2	1	0	2	1	0	15	3	3	2	3	2	4	4	4	4	3	4	4	3	3	2	2	3	1	2	2	2	2	2	1	3	2	0	1	1	0	2	0	2	2	3	2	1	3
412	1963-05-15	1	50.1644	3	2	1	0	1	0	1	33	4	5	4	3	2	4	4	4	3	3	2	4	4	1	2	3	3	2	2	2	3	3	2	2	2	0	0	0	2	0	2	0	3	1	0	3	6	0
413	1990-07-15	1	22.9781	1	1	0	0	3	0	0	1	1	4	3	2	2	3	2	3	3	4	3	4	2	1	2	1	2	2	2	1	1	2	1	0	2	1	0	1	1	1	2	2	1	1	3	1	1	3
414	1989-12-15	0	23.5589	1	1	0	0	2	1	0	1	1	3	2	4	5	2	5	4	4	4	4	4	5	0	1	3	2	2	1	3	1	2	2	1	3	1	1	3	1	3	0	2	1	3	1	5	2	3
415	1987-01-15	1	26.4767	1	1	0	0	2	1	0	3	1	1	2	3	1	4	2	3	3	4	2	3	3	1	2	1	2	1	3	2	1	2	2	1	3	1	2	2	2	1	2	2	1	5	5	5	2	6
416	1990-03-15	1	23.3123	1	1	0	0	2	1	0	2	1	5	4	3	2	4	4	4	3	3	2	4	4	1	2	3	3	2	2	2	3	3	3	2	2	0	0	0	2	0	2	0	3	1	2	1	6	0
417	1987-12-15	1	25.5616	1	1	0	0	2	1	0	3	1	4	2	3	2	4	2	4	4	1	3	3	4	2	1	2	1	2	1	1	1	1	1	1	1	1	0	1	2	2	2	2	2	1	3	2	3	5
418	1984-06-15	1	29.063	1	1	0	0	2	1	0	7	2	3	2	4	2	3	4	4	5	3	3	5	4	3	3	2	1	2	2	1	3	3	2	1	3	1	0	1	1	0	3	0	3	3	5	2	3	6
419	1962-07-15	1	50.9973	3	3	0	1	2	1	0	30	4	3	2	3	1	5	3	4	4	3	4	2	1	1	2	3	3	2	1	1	1	0	0	1	1	2	0	0	1	1	2	0	1	3	5	6	2	5
420	1978-11-15	1	34.6493	2	3	0	1	1	0	1	15	3	5	1	4	5	5	1	5	1	1	5	5	1	2	3	2	3	2	1	2	3	2	2	2	2	1	2	2	0	0	2	0	3	3	3	3	3	5
421	1992-12-15	1	20.5562	1	1	0	0	2	1	0	1	1	5	2	3	1	5	3	3	2	5	3	5	1	3	3	3	3	2	2	1	3	2	3	2	3	3	2	3	2	3	2	3	3	1	2	5	2	3
422	1979-05-01	1	34.1918	2	2	1	0	3	0	0	8	2	3	1	4	2	4	2	4	4	3	3	3	4	2	3	2	2	1	1	3	3	2	2	2	2	2	2	0	2	2	2	1	2	4	6	6	6	2
423	1985-11-15	1	27.6438	1	2	1	0	2	1	0	6	2	3	4	4	3	4	4	4	4	3	2	2	3	2	2	2	2	2	2	2	2	2	2	2	2	2	0	2	1	2	3	1	2	5	6	4	4	6
424	1982-06-15	1	31.0658	2	2	1	0	1	0	1	11	3	3	2	3	4	4	3	4	3	4	1	4	2	2	3	2	2	3	2	2	2	3	2	2	2	2	2	2	1	1	1	1	1	6	6	6	6	4
425	1986-06-15	1	27.063	1	1	0	0	2	1	0	4	1	3	1	3	2	3	2	4	4	3	3	4	2	3	3	3	2	1	2	1	3	2	2	2	2	1	0	1	2	2	1	2	2	3	5	2	3	5
426	1990-08-15	1	22.8932	1	1	0	0	1	0	1	3	1	3	1	3	2	3	2	3	2	3	2	3	2	1	1	2	1	1	2	1	2	1	2	1	3	1	1	1	1	1	3	0	3	3	3	1	1	5
427	1978-01-15	1	35.4822	2	2	1	0	2	1	0	12	3	4	2	4	2	3	2	4	4	3	2	3	2	2	3	3	2	3	2	2	3	3	3	2	3	2	0	1	2	2	2	2	2	3	4	4	2	5
428	1976-09-15	1	36.8164	2	2	1	0	1	0	1	15	3	4	2	4	4	4	3	4	4	4	4	4	4	2	3	3	3	2	3	2	1	3	3	3	2	2	1	0	0	0	1	0	3	1	6	4	1	6
429	1987-04-15	1	26.2301	1	1	0	0	2	1	0	4	1	4	2	5	2	5	3	4	4	3	4	5	4	2	3	3	2	3	2	2	3	2	2	1	1	3	0	0	1	0	1	2	3	3	3	1	3	3
430	1976-08-15	1	36.9014	2	2	1	0	1	0	1	16	4	3	2	4	3	4	2	4	2	3	4	4	2	2	2	3	2	2	1	2	0	0	1	0	2	2	0	0	1	1	1	0	3	3	6	6	4	2
431	1987-06-15	0	26.063	1	1	0	0	2	1	0	4	1	5	3	2	3	4	4	4	5	2	3	3	5	3	1	1	2	1	0	1	1	2	2	3	2	0	0	1	1	1	2	0	0	2	3	2	5	6
432	1981-04-15	1	32.2329	2	2	1	0	1	0	1	12	3	3	1	3	3	4	3	2	5	3	3	4	5	1	2	3	3	1	1	2	3	3	2	3	1	3	0	1	1	2	1	2	3	4	5	6	6	2
433	1983-08-15	1	29.8986	1	2	1	0	2	1	0	8	2	5	3	3	4	4	2	1	4	2	5	4	5	2	3	2	3	2	3	3	3	3	3	0	1	0	0	3	0	0	3	0	1	0	6	0	6	6
434	1983-10-15	1	29.7315	1	2	1	0	1	0	1	8	2	4	1	4	1	4	2	4	4	3	2	2	4	1	1	2	1	2	1	2	2	2	1	2	1	2	3	2	1	2	1	2	3	1	4	1	3	1
435	1983-10-15	1	29.7315	1	2	1	0	2	1	0	7	2	3	1	4	5	3	2	4	2	3	2	4	2	0	2	3	1	2	2	1	2	2	2	2	2	1	0	3	0	2	3	2	3	5	3	5	2	5
436	1985-10-01	1	27.7671	1	1	0	0	1	0	1	7	2	5	3	3	3	4	3	4	4	3	3	4	3	2	2	2	2	2	3	2	2	2	2	3	2	2	0	0	2	1	2	1	3	3	3	1	3	3
437	1990-09-15	1	22.8082	1	1	0	0	2	1	0	1	1	3	2	3	2	4	2	3	3	2	1	4	2	2	3	1	1	1	2	2	2	1	2	1	2	2	2	2	1	1	2	2	1	5	5	6	6	4
438	1968-12-15	1	44.5726	3	3	0	1	3	0	0	20	4	2	3	3	3	2	3	3	3	2	4	2	3	2	2	2	2	2	2	2	2	1	1	2	2	2	2	2	1	1	2	1	2	1	2	3	3	5
439	1986-03-15	1	27.3151	1	2	1	0	1	0	1	6	2	3	3	4	3	3	4	3	4	4	3	4	3	2	2	2	2	2	2	3	2	2	2	2	2	2	1	1	1	1	2	1	2	1	2	3	3	5
440	1983-04-15	1	30.2329	2	2	1	0	3	0	0	5	1	1	1	3	5	5	2	4	5	3	3	4	2	3	3	3	3	3	2	3	0	3	3	2	3	3	3	0	0	0	0	0	3	2	4	4	4	4
441	1983-12-15	1	29.5644	1	1	0	0	2	1	0	6	2	5	5	5	1	5	1	5	1	5	1	5	1	3	3	3	3	3	3	3	3	3	3	3	3	3	3	3	3	3	3	3	3	0	0	0	0	0
442	1983-08-15	1	29.8986	1	2	1	0	1	0	1	8	2	5	2	5	3	4	4	4	5	3	2	5	1	0	3	3	3	3	3	3	3	0	2	1	0	3	3	3	1	0	3	1	3	6	6	6	6	6
443	1983-12-15	1	29.5644	1	2	1	0	2	1	0	7	2	4	2	3	2	3	2	4	3	3	3	4	3	2	3	3	2	2	2	2	2	2	3	2	2	2	0	1	1	1	1	1	1	3	5	4	4	4
444	1986-12-15	1	26.5616	1	1	0	0	2	1	0	4	1	4	2	5	4	4	4	4	5	3	4	4	4	2	3	3	3	3	2	3	2	3	3	3	2	3	0	1	2	1	2	1	2	1	3	1	3	5
445	1992-10-01	1	20.7616	1	1	0	0	1	0	1	1	1	4	3	4	3	4	4	4	4	3	4	3	4	1	2	3	2	3	3	3	3	3	3	3	3	3	0	0	0	0	0	1	1	1	1	0	0	3
446	1987-03-01	1	26.3534	1	1	0	0	1	0	1	2	1	4	3	4	3	4	3	4	4	2	3	4	4	1	2	2	3	2	2	3	2	3	2	3	2	2	2	2	1	1	1	1	2	1	2	3	5	2
447	1988-08-15	1	24.8932	1	1	0	0	2	1	0	4	1	3	2	4	4	4	3	4	4	4	5	5	5	3	3	3	3	2	2	3	3	2	2	2	2	3	3	2	1	2	1	2	3	5	5	1	5	6
448	1986-05-15	1	27.1479	1	1	0	0	2	1	0	5	1	2	2	3	3	3	4	4	4	1	2	5	2	1	3	2	3	1	2	3	2	2	1	2	0	2	0	2	0	0	3	3	2	3	4	6	4	2
449	1984-10-15	1	28.7288	1	2	1	0	2	1	0	5	1	3	1	4	2	4	2	4	3	3	2	4	2	2	3	3	2	1	1	2	2	2	2	1	0	2	0	0	2	2	1	1	2	3	4	4	2	5
450	1983-01-15	1	30.4795	2	2	1	0	3	0	0	5	1	3	2	4	2	3	2	4	4	3	2	4	3	2	2	2	2	2	1	2	2	2	2	2	1	2	0	2	2	1	3	1	2	3	3	5	2	3
451	1987-03-15	1	26.3151	1	2	1	0	2	1	0	5	1	4	1	3	2	3	2	4	4	3	3	4	4	3	3	2	2	2	2	1	1	2	2	3	2	1	0	1	1	0	2	1	3	6	6	6	6	6
452	1968-08-15	1	44.9068	3	3	0	1	1	0	1	26	4	3	2	2	5	4	4	4	4	1	2	4	1	3	3	3	3	3	2	2	1	3	1	2	3	1	2	3	2	0	3	3	3	6	6	6	6	6
453	1969-12-01	1	43.611	3	3	0	1	2	1	0	25	4	3	3	3	4	4	3	3	4	4	3	3	3	1	1	2	1	2	2	2	1	2	2	1	1	1	1	2	2	1	0	1	1	3	3	5	5	5
454	1984-10-15	1	28.7288	1	2	1	0	2	1	0	5	1	4	3	3	3	4	3	4	3	4	3	4	3	1	1	2	2	1	2	1	3	2	2	0	1	0	0	1	2	2	2	2	2	5	5	2	3	5
455	1987-09-15	1	25.811	1	1	0	0	3	0	0	3	1	1	4	3	4	4	2	4	4	4	3	4	2	0	1	2	1	1	1	2	2	1	2	1	2	1	1	1	1	2	2	2	1	0	1	3	1	3
456	1988-05-15	1	25.1452	1	1	0	0	2	1	0	4	1	4	3	4	4	5	4	4	4	3	4	4	4	2	2	3	2	2	3	3	3	2	2	3	2	2	0	0	2	0	2	1	3	3	3	3	2	6
457	1987-06-01	1	26.1014	1	1	0	0	1	0	1	6	2	4	3	4	2	3	3	4	2	4	1	5	5	1	0	1	2	2	1	1	3	0	0	1	0	0	1	1	0	0	2	2	2	3	3	0	3	5
458	1982-06-15	1	31.0658	2	2	1	0	1	0	1	11	3	3	2	2	4	3	4	4	4	3	4	2	4	3	3	3	2	3	2	2	3	2	2	2	3	1	0	0	0	0	0	0	1	2	3	5	2	3
459	1983-02-15	1	30.3945	2	1	0	0	1	0	1	10	2	4	3	4	4	4	4	4	4	3	2	4	3	2	2	2	2	1	1	2	2	2	2	2	2	2	0	1	1	1	2	1	2	6	6	6	6	4
460	1987-08-15	1	25.8959	1	1	0	0	1	0	1	5	1	3	2	4	4	4	3	4	4	3	2	4	3	2	3	2	1	2	1	3	3	2	3	1	1	2	0	1	3	2	2	3	3	6	5	6	4	2
461	1991-04-15	1	22.2274	1	1	0	0	2	1	0	1	1	4	3	4	4	4	3	4	3	3	3	4	2	2	2	3	2	1	2	3	2	1	2	1	1	2	0	1	1	1	0	1	1	3	5	1	3	3
462	1987-07-15	1	25.9808	1	1	0	0	1	0	1	3	1	4	1	3	2	3	2	4	5	3	3	4	2	2	3	2	2	1	2	2	3	3	2	1	3	0	0	1	2	2	3	3	2	3	6	1	3	5
463	1983-12-15	1	29.5644	1	2	1	0	2	1	0	7	2	3	1	3	4	4	4	3	4	3	4	4	3	2	1	1	2	1	3	2	2	1	2	3	2	2	0	1	0	1	1	1	1	6	6	6	6	2
464	1978-12-01	1	34.6055	2	3	0	1	1	0	1	15	3	3	2	3	4	4	2	4	4	3	2	4	2	2	2	2	3	2	0	1	1	2	2	1	1	2	0	0	1	2	2	0	2	6	6	6	6	6
465	1988-06-15	1	25.0603	1	1	0	0	2	1	0	3	1	4	1	3	1	3	3	3	3	2	3	2	2	2	2	2	2	2	2	2	2	2	2	2	2	2	2	2	2	2	2	2	2	3	3	5	2	1
466	1986-03-15	1	27.3151	1	1	0	0	2	1	0	2	1	4	2	4	4	4	2	4	2	4	3	4	2	1	2	1	2	2	2	1	1	2	2	2	1	1	2	2	2	2	3	3	2	0	0	5	5	5
467	1986-11-15	1	26.6438	1	1	0	0	2	1	0	5	1	3	2	4	3	4	2	4	3	4	2	3	3	1	3	2	2	2	1	2	2	2	1	2	2	2	2	2	1	2	2	2	2	6	6	6	6	6
468	1982-07-15	1	30.9836	2	2	1	0	2	1	0	8	2	3	2	3	4	4	3	4	4	3	3	4	3	2	3	2	2	1	1	2	2	2	2	1	2	2	0	0	2	1	2	1	2	3	5	1	3	6
469	1986-04-01	1	27.2685	1	2	1	0	3	0	0	2	1	4	1	4	4	5	2	5	4	3	2	5	2	2	1	3	1	2	3	2	3	2	3	2	3	0	3	2	1	2	3	2	2	3	1	3	3	6
470	1989-06-15	1	24.0603	1	1	0	0	2	1	0	4	1	4	3	3	4	4	4	4	4	4	3	3	4	3	2	3	2	0	2	2	2	0	3	1	1	3	0	0	0	0	0	0	1	3	3	3	2	1
471	1989-04-01	1	24.2658	1	1	0	0	3	0	0	3	1	3	2	3	3	4	2	4	4	2	2	3	3	1	1	3	1	2	3	2	1	2	2	1	2	2	1	0	1	1	1	2	2	5	5	4	2	3
472	1985-11-15	1	27.6438	1	1	0	0	3	0	0	3	1	3	2	3	2	4	3	4	4	3	3	4	4	3	2	3	2	2	2	2	2	2	2	2	2	3	1	1	2	1	2	1	2	3	5	2	5	5
473	1986-02-15	1	27.3918	1	1	0	0	2	1	0	4	1	4	2	4	3	4	4	4	3	3	3	4	4	3	3	3	3	3	2	2	3	2	3	2	3	3	0	2	2	1	1	0	1	3	3	3	2	6
474	1985-05-15	1	28.1479	1	1	0	0	2	1	0	6	2	3	3	4	3	3	3	4	3	3	3	4	3	2	2	2	3	2	2	1	2	2	2	3	3	2	0	2	2	1	2	0	2	1	1	3	3	3
475	1988-07-15	1	24.9781	1	1	0	0	3	0	0	2	1	3	2	3	3	3	2	4	4	3	3	3	2	1	1	2	2	2	2	2	2	2	2	2	2	2	2	2	2	2	2	2	2	5	5	4	4	2
476	1989-08-15	1	23.8932	1	1	0	0	2	1	0	2	1	5	2	5	2	4	4	4	4	2	4	4	2	2	3	3	2	3	1	2	3	1	3	3	1	0	0	0	1	1	0	1	3	1	1	1	1	5
477	1983-10-15	1	29.7315	1	2	1	0	2	1	0	8	2	4	2	3	2	3	4	2	3	3	3	4	3	3	2	2	3	2	2	3	3	2	2	2	3	0	0	2	0	1	3	2	3	1	4	4	4	4
478	1971-11-15	1	41.6548	3	3	0	1	1	0	1	15	3	2	3	3	3	4	2	4	3	3	3	4	2	1	2	2	2	2	2	1	3	2	2	2	2	1	2	2	2	2	2	1	2	1	1	1	1	3
479	1989-01-15	1	24.474	1	2	1	0	2	1	0	4	1	4	1	3	2	4	3	4	3	4	3	4	2	1	2	1	1	2	2	2	3	2	2	1	1	2	2	1	1	1	2	1	2	5	6	4	6	6
480	1989-10-15	1	23.726	1	1	0	0	1	0	1	3	1	3	2	3	3	3	3	3	2	4	5	3	2	2	1	1	1	2	3	3	1	1	2	2	2	1	1	0	1	0	1	2	1	1	1	1	1	6
481	1977-12-15	1	35.5671	2	2	1	0	1	0	1	17	4	3	2	3	4	4	2	5	5	4	2	4	2	1	1	1	1	2	1	3	2	2	3	1	2	0	0	0	1	0	1	1	2	1	3	5	4	6
482	1986-12-15	1	26.5616	1	1	0	0	3	0	0	3	1	5	2	4	2	5	3	4	1	4	3	4	1	3	3	3	3	2	3	1	2	1	3	1	2	2	1	3	1	2	1	2	3	0	1	0	1	1
483	1987-12-15	1	25.5616	1	1	0	0	3	0	0	3	1	3	2	3	4	3	2	4	4	3	3	3	2	2	2	2	2	1	2	2	2	2	2	1	3	2	2	1	1	2	3	3	3	3	6	4	4	6
484	1985-08-15	1	27.8959	1	2	1	0	2	1	0	5	1	4	1	3	2	4	3	4	4	2	3	4	2	2	1	3	2	2	1	2	1	3	2	2	1	1	2	2	2	2	3	2	2	3	3	5	2	3
485	1985-08-15	1	27.8959	1	1	0	0	2	1	0	4	1	4	1	3	4	3	1	5	5	3	5	4	1	3	2	3	1	2	2	3	3	2	1	3	1	2	2	0	0	1	2	1	3	6	6	4	4	4
486	1969-04-15	1	44.2411	3	3	0	1	1	0	1	22	4	4	2	4	2	4	2	4	4	3	3	4	2	2	2	3	2	2	2	2	2	1	2	2	2	2	0	1	1	0	3	2	3	3	6	6	6	6
487	1986-11-15	1	26.6438	1	1	0	0	2	1	0	4	1	3	1	3	2	3	3	2	3	3	3	2	3	1	3	2	0	0	0	1	3	1	1	0	1	0	0	1	1	3	2	0	3	6	6	4	6	2
488	1985-12-01	1	27.6	1	2	1	0	2	1	0	5	1	3	2	3	2	3	3	5	4	3	3	3	2	1	3	2	3	3	1	2	2	2	2	1	2	0	0	1	2	2	2	1	3	6	6	6	6	4
489	1981-10-15	1	31.7315	2	2	1	0	2	1	0	10	2	3	2	3	1	3	3	3	2	2	2	4	2	3	3	1	1	3	1	1	2	2	2	2	2	1	0	0	1	2	1	2	1	3	5	2	5	3
490	1987-06-15	1	26.063	1	1	0	0	2	1	0	3	1	4	2	4	2	4	4	4	2	4	2	4	2	2	1	1	2	2	2	1	2	2	1	2	2	1	1	2	1	1	2	2	1	3	1	3	1	5
491	1990-01-15	1	23.474	1	1	0	0	2	1	0	1	1	2	5	2	3	2	3	4	4	3	4	3	2	1	0	2	2	1	1	1	2	1	2	1	1	1	1	1	0	1	2	1	2	1	1	1	3	3
492	1985-02-15	1	28.3918	1	2	1	0	2	1	0	6	2	3	1	4	3	4	2	4	4	1	2	4	2	1	1	2	1	2	2	2	2	2	2	2	2	1	1	0	1	1	3	0	3	6	6	6	6	6
493	1981-11-15	1	31.6466	2	2	1	0	1	0	1	4	1	3	3	2	4	3	3	2	4	3	3	3	4	2	2	1	1	1	2	1	2	2	2	1	1	1	1	2	2	1	1	1	2	5	5	4	4	2
494	1990-09-15	1	22.8082	1	1	0	0	2	1	0	2	1	4	2	3	2	3	3	4	3	3	2	3	4	1	3	3	3	2	2	3	3	2	2	2	3	3	3	2	3	2	3	2	3	0	1	3	3	1
495	1980-08-15	1	32.8986	2	2	1	0	2	1	0	9	2	4	2	2	5	4	4	4	4	2	4	4	4	1	1	3	3	2	3	3	3	3	2	2	2	3	3	3	3	3	2	2	2	1	2	6	6	6
496	1980-03-15	1	33.3178	2	2	1	0	1	0	1	13	3	5	1	5	3	5	2	4	4	3	3	4	2	2	3	1	1	0	1	2	1	2	2	1	1	0	0	1	2	2	2	2	2	1	4	2	5	5
497	1974-08-15	1	38.9041	2	3	0	1	1	0	1	20	4	2	2	3	4	3	2	3	3	4	3	3	4	2	3	3	3	2	1	3	3	3	3	1	1	2	0	0	1	1	2	0	2	3	3	3	3	1
498	1978-08-15	1	34.9014	2	3	0	1	1	0	1	15	3	3	1	3	4	4	2	4	5	3	2	4	1	1	2	2	2	2	1	1	1	1	1	1	2	1	1	1	0	0	3	0	2	6	6	4	6	4
499	1988-07-15	1	24.9781	1	1	0	0	1	0	1	5	1	2	2	3	4	3	2	3	3	4	3	3	4	2	3	3	3	2	1	3	3	3	3	1	1	2	0	0	1	1	2	0	2	6	6	6	6	4
500	1958-01-15	1	55.4959	3	3	0	1	2	1	0	35	4	4	2	2	2	3	3	4	3	3	3	4	3	2	1	1	2	2	2	1	2	2	2	2	1	2	2	2	2	2	1	2	2	3	5	2	5	6
501	1986-01-15	1	27.4767	1	1	0	0	2	1	0	5	1	2	2	3	2	4	4	4	4	3	2	4	2	3	3	3	2	3	3	2	2	2	3	3	3	3	3	0	2	0	3	0	3	1	4	1	3	6
502	1989-08-15	0	23.8932	1	1	0	0	2	1	0	1	1	3	1	2	2	5	2	4	3	4	3	4	2	2	3	3	2	2	2	3	2	2	2	2	3	2	2	2	2	2	3	2	3	3	6	2	5	6
503	1982-11-15	1	30.6466	2	2	1	0	2	1	0	8	2	3	2	3	3	4	4	4	4	3	4	4	4	3	2	2	2	2	2	2	2	2	2	2	3	3	1	1	2	1	1	1	3	3	3	3	5	6
504	1984-01-15	1	29.4795	1	2	1	0	2	1	0	7	2	4	3	4	2	3	4	4	3	3	2	4	3	2	2	3	1	2	2	2	3	3	3	2	3	0	0	1	2	0	1	0	3	5	5	4	4	6
505	1989-09-15	0	23.8082	1	1	0	0	2	1	0	1	1	2	4	2	4	3	4	3	4	3	4	3	4	1	1	1	1	1	1	2	1	2	1	1	2	1	2	1	1	0	1	1	2	1	1	0	1	0
506	1984-02-15	1	29.3945	1	2	1	0	2	1	0	7	2	3	2	2	5	3	2	4	4	3	2	4	2	1	2	2	2	2	1	1	2	3	2	1	2	2	2	1	1	1	2	2	1	5	5	5	4	5
507	1989-01-01	1	24.5123	1	1	0	0	1	0	1	2	1	2	2	3	4	3	4	4	4	3	4	4	3	2	2	3	2	1	1	1	2	2	2	2	2	3	0	2	1	1	1	0	1	1	0	0	3	3
508	1986-11-15	1	26.6438	1	1	0	0	2	1	0	3	1	5	4	4	4	4	4	4	4	2	4	4	4	1	3	3	2	1	2	2	3	2	2	3	3	2	0	0	0	1	0	1	2	3	1	3	0	6
509	1971-10-01	1	41.7781	3	3	0	1	2	1	0	21	4	3	3	3	5	4	2	4	3	3	2	4	3	2	2	3	1	2	1	2	2	2	1	1	2	2	1	2	1	1	2	2	2	3	5	2	3	5
510	1972-06-15	1	41.0712	3	3	0	1	1	0	1	21	4	3	2	3	4	4	4	4	4	2	4	3	4	0	1	1	2	2	1	2	2	1	2	2	1	2	2	2	0	2	2	1	2	0	1	3	3	1
511	1982-12-15	1	30.5644	2	2	1	0	1	0	1	11	3	3	2	4	4	4	3	4	4	3	2	4	3	2	3	2	1	2	1	3	3	2	3	1	1	2	0	1	3	2	2	3	3	6	5	6	4	2
512	1991-03-15	1	22.3123	1	1	0	0	2	1	0	1	1	3	2	3	1	3	3	3	4	2	3	4	3	2	2	3	1	2	2	3	3	2	3	2	2	1	0	1	1	1	2	1	3	3	3	0	3	3
513	1987-11-15	1	25.6438	1	2	1	0	2	1	0	3	1	4	1	4	4	4	3	4	5	4	4	4	3	2	3	3	3	2	2	2	3	2	2	3	2	2	0	0	1	1	1	1	2	2	4	2	3	5
514	1988-12-15	1	24.5589	1	1	0	0	3	0	0	1	1	4	2	3	2	3	2	4	3	3	3	4	2	2	3	2	2	1	3	3	3	2	2	2	2	1	1	3	2	1	2	2	3	5	5	4	4	5
515	1978-10-15	1	34.7342	2	3	0	1	2	1	0	10	2	3	4	2	4	2	4	2	4	3	4	2	4	2	3	3	3	3	3	3	2	2	2	2	2	2	1	1	1	2	2	2	1	6	6	6	6	4
516	1989-03-15	1	24.3123	1	1	0	0	1	0	1	3	1	3	3	3	2	4	3	4	3	4	3	4	3	2	2	2	2	2	2	2	2	2	2	2	2	1	0	1	1	1	1	1	1	5	5	5	4	5
517	1983-12-15	1	29.5644	1	2	1	0	2	1	0	6	2	3	2	4	4	3	5	5	5	3	3	5	1	1	3	1	2	2	3	2	2	2	3	2	2	2	0	0	0	0	0	0	3	4	6	4	6	6
518	1988-09-15	1	24.8082	1	1	0	0	3	0	0	1	1	4	2	4	3	4	3	4	4	3	4	3	2	2	2	3	2	2	1	1	2	3	3	2	1	1	1	2	1	2	2	2	1	1	1	1	1	1
519	1989-05-15	1	24.1452	1	1	0	0	2	1	0	2	1	4	2	3	3	4	2	4	5	5	2	5	3	2	3	1	1	1	3	2	3	2	3	3	3	2	2	1	3	1	2	1	3	1	4	2	3	6
520	1985-11-15	1	27.6438	1	1	0	0	2	1	0	4	1	4	2	2	2	3	4	4	4	4	4	4	3	2	1	2	1	1	1	1	2	1	2	1	2	1	1	1	2	2	2	1	1	2	3	5	2	1
521	1969-10-15	1	43.7397	3	3	0	1	1	0	1	20	4	3	2	3	4	4	4	4	4	1	2	4	4	2	3	3	3	0	1	3	3	2	3	1	2	2	2	1	3	0	1	0	3	3	5	2	3	6
522	1986-03-15	1	27.3151	1	2	1	0	2	1	0	6	2	1	2	2	2	3	4	4	3	1	5	4	2	0	1	1	2	3	0	3	3	3	2	2	0	2	0	0	1	2	1	1	3	6	6	6	6	6
523	1990-04-15	1	23.2274	1	1	0	0	2	1	0	1	1	5	2	3	3	4	3	4	4	3	4	4	3	1	2	2	3	3	2	2	2	2	1	1	2	1	0	0	2	1	2	2	3	3	3	3	2	5
524	1983-11-15	1	29.6466	1	2	1	0	1	0	1	8	2	4	2	4	2	4	3	4	3	3	3	3	3	3	3	3	3	3	3	3	3	3	3	3	1	0	0	2	3	3	1	1	3	1	4	2	1	6
525	1986-12-15	1	26.5616	1	1	0	0	2	1	0	5	1	3	1	3	3	3	4	2	3	5	1	4	1	3	2	1	2	3	1	1	1	1	2	1	1	3	1	3	3	1	2	3	3	6	6	6	6	6
526	1981-09-15	1	31.8137	2	2	1	0	2	1	0	5	1	4	1	3	2	4	1	4	3	4	1	4	3	0	1	1	2	1	2	1	2	2	1	3	3	2	1	2	0	1	2	2	3	0	1	3	1	1
527	1983-09-15	1	29.8137	1	1	0	0	2	1	0	3	1	4	3	4	4	4	4	4	5	3	3	4	5	1	3	2	1	1	0	2	2	2	3	3	2	3	0	0	1	0	0	0	3	1	1	1	1	6
528	1987-01-01	1	26.5151	1	1	0	0	1	0	1	3	1	4	2	4	2	4	3	4	4	4	4	4	2	3	2	3	0	2	3	2	0	3	2	3	3	2	0	2	2	0	2	1	2	2	6	6	6	6
529	1977-10-15	1	35.7342	2	2	1	0	1	0	1	15	3	4	3	3	4	4	5	4	5	3	3	3	5	1	3	3	2	0	3	2	2	3	2	1	3	1	0	0	0	0	3	2	3	2	6	4	6	1
530	1981-12-15	1	31.5644	2	2	1	0	1	0	1	12	3	3	1	4	3	4	3	4	5	5	3	5	5	2	3	3	3	3	3	3	3	3	3	3	2	2	0	2	3	1	0	1	3	6	5	6	4	6
531	1988-02-15	1	25.3918	1	1	0	0	3	0	0	2	1	4	2	3	3	4	2	4	2	3	3	4	3	2	2	3	3	3	2	1	3	2	3	2	2	2	0	3	1	2	3	1	2	3	3	0	6	2
532	1985-10-15	1	27.7288	1	1	0	0	2	1	0	5	1	3	2	4	5	4	5	5	5	5	3	5	2	1	2	3	2	2	2	1	1	2	2	1	1	1	0	1	1	0	1	1	1	1	3	2	1	1
533	1988-10-15	1	24.726	1	1	0	0	2	1	0	3	1	3	3	4	2	3	2	4	4	3	1	4	4	3	3	2	3	2	2	2	2	2	2	2	2	1	1	1	1	1	2	1	2	4	3	6	2	3
534	1964-04-15	1	49.2438	3	3	0	1	1	0	1	23	4	3	4	3	4	4	4	5	4	3	3	5	4	2	2	3	2	3	2	2	2	2	2	3	2	1	0	1	0	1	1	0	3	1	4	4	0	6
535	1971-06-15	1	42.074	3	2	1	0	1	0	1	11	3	5	2	4	2	5	5	5	5	3	5	5	2	1	2	3	2	1	3	3	2	1	2	1	2	2	2	3	2	3	2	3	2	6	6	2	5	6
536	1985-07-15	1	27.9808	1	1	0	0	2	1	0	6	2	5	1	4	5	4	4	4	4	1	3	4	2	2	3	2	3	1	1	3	3	2	3	3	3	3	2	1	3	0	2	2	3	4	3	6	4	6
537	1979-10-15	1	33.7342	2	2	1	0	1	0	1	15	3	4	2	4	2	4	3	2	3	2	4	2	2	1	2	3	2	2	2	2	3	2	1	1	1	1	0	2	1	1	2	1	2	1	1	3	1	1
538	1975-08-15	1	37.9041	2	3	0	1	1	0	1	21	4	3	2	3	4	4	4	4	4	2	4	3	4	0	1	1	2	2	1	2	3	1	2	1	1	2	2	1	1	2	1	0	1	6	5	2	3	5
539	1990-05-15	1	23.1452	1	1	0	0	2	1	0	1	1	4	2	3	4	4	3	4	4	2	3	4	4	3	2	3	3	2	2	2	1	2	2	1	3	1	0	1	2	1	2	2	3	3	3	5	5	2
540	1988-09-15	1	24.8082	1	1	0	0	2	1	0	1	1	3	2	3	4	4	3	2	4	3	3	4	4	2	2	3	1	2	2	2	3	2	2	2	2	3	0	1	2	1	1	3	2	3	3	3	2	3
541	1985-07-15	1	27.9808	1	1	0	0	3	0	0	3	1	4	2	4	1	3	4	4	4	3	2	4	4	1	2	1	3	0	3	1	3	1	3	3	2	0	0	0	1	1	2	1	3	3	5	2	3	3
542	1989-03-15	1	24.3123	1	1	0	0	1	0	1	2	1	3	2	2	2	3	4	2	3	2	2	3	2	0	1	2	3	2	1	2	2	1	1	3	2	3	0	1	1	2	3	3	3	3	6	4	2	3
543	1985-10-15	1	27.7288	1	1	0	0	2	1	0	2	1	4	3	4	3	4	2	3	2	4	3	4	2	1	1	1	2	1	2	2	1	2	1	2	1	2	1	2	2	2	2	2	2	1	2	1	3	3
544	1984-01-15	0	29.4795	1	2	1	0	2	1	0	5	1	4	1	3	2	5	2	4	3	4	4	4	2	2	3	3	2	2	2	3	2	2	2	2	3	2	3	2	2	2	3	2	3	3	6	2	5	6
545	1986-06-15	1	27.063	1	1	0	0	1	0	1	9	2	4	3	4	2	4	3	4	3	3	3	3	4	1	1	2	2	2	1	1	2	1	2	2	1	2	0	1	1	2	1	1	2	1	1	3	1	1
546	1963-01-01	1	50.5315	3	3	0	1	1	0	1	26	4	3	2	3	4	3	4	4	4	2	3	3	2	3	3	2	3	2	2	3	3	3	3	2	1	2	0	0	2	1	2	1	2	1	1	1	1	5
547	1985-09-01	1	27.8493	1	2	1	0	3	0	0	2	1	3	2	4	2	3	2	2	3	3	3	4	2	3	3	2	2	1	2	1	3	2	2	2	2	2	0	1	3	1	2	0	2	2	3	5	2	6
548	1981-03-15	1	32.3178	2	2	1	0	1	0	1	10	2	5	1	5	5	5	2	5	5	3	2	5	1	3	0	3	3	3	1	3	1	3	3	1	3	0	0	0	3	0	2	0	3	2	3	2	3	3
549	1988-08-15	1	24.8932	1	1	0	0	2	1	0	3	1	4	3	4	4	4	4	4	5	3	4	4	4	2	3	3	3	1	2	3	3	2	3	2	2	3	0	1	2	1	1	0	2	1	2	3	3	5
550	1988-06-15	1	25.0603	1	1	0	0	2	1	0	2	1	3	2	2	3	3	3	3	4	2	4	4	5	1	1	3	3	2	1	1	2	2	3	0	2	3	0	2	3	2	2	1	2	1	6	6	6	2
551	1983-04-15	1	30.2329	2	2	1	0	2	1	0	8	2	3	2	3	2	4	4	2	4	3	2	4	3	1	1	2	1	2	3	2	3	0	1	1	3	0	0	0	1	0	0	1	2	3	3	5	6	2
552	1987-11-15	1	25.6438	1	1	0	0	2	1	0	3	1	4	2	3	3	4	2	4	2	3	3	4	3	2	2	1	2	2	2	1	2	2	2	2	2	2	2	2	1	2	2	3	3	6	6	6	6	6
553	1991-02-15	1	22.389	1	1	0	0	2	1	0	2	1	4	2	4	4	4	2	4	4	2	4	4	3	2	2	3	2	2	1	3	2	2	0	2	2	1	0	0	0	0	0	0	2	0	2	0	0	6
554	1972-12-15	1	40.5699	3	3	0	1	1	0	1	25	4	4	5	3	5	5	2	5	5	3	4	4	5	1	3	3	3	3	2	1	3	2	3	3	3	1	0	1	1	0	1	0	3	0	0	0	0	6
555	1987-08-15	1	25.8959	1	1	0	0	2	1	0	2	1	4	3	4	4	4	4	4	5	3	3	4	5	1	3	2	1	1	0	2	2	2	3	3	1	3	0	0	1	0	0	0	3	1	1	1	1	6
556	1985-04-15	1	28.2301	1	1	0	0	2	1	0	4	1	5	2	3	3	3	5	4	5	4	2	5	2	3	2	2	2	2	2	3	2	2	2	2	2	0	0	1	1	1	1	1	3	1	3	2	1	1
557	1987-12-15	1	25.5616	1	1	0	0	2	1	0	4	1	4	2	3	3	3	4	4	4	3	3	4	4	3	3	2	3	3	2	2	2	1	2	3	1	1	0	1	1	1	2	1	3	1	2	1	3	5
558	1977-03-15	1	36.3205	2	2	1	0	1	0	1	18	4	3	1	3	4	4	4	4	4	3	3	4	4	0	2	2	1	2	1	1	1	2	1	0	3	1	0	0	0	0	2	1	3	6	6	6	6	2
559	1986-06-15	1	27.063	1	1	0	0	1	0	1	6	2	4	1	5	1	3	2	4	1	3	1	4	1	3	2	3	2	3	2	1	2	3	3	3	2	0	0	0	1	0	3	2	3	2	3	2	3	3
560	1988-03-15	1	25.3123	1	1	0	0	3	0	0	1	1	5	3	3	3	4	4	4	4	4	4	5	4	3	3	3	3	2	2	2	2	2	3	1	2	1	0	0	1	0	1	3	2	3	3	1	1	3
561	1981-02-01	1	32.4329	2	2	1	0	3	0	0	1	1	4	3	3	4	4	3	4	4	3	3	4	4	1	2	3	3	3	2	3	2	2	2	2	2	1	0	1	0	0	1	0	1	4	5	4	2	5
562	1970-09-01	1	42.8603	3	3	0	1	1	0	1	24	4	4	2	4	2	4	3	3	3	3	3	3	2	3	3	3	3	1	1	1	1	3	3	3	3	3	3	3	3	3	3	3	2	1	4	2	5	5
563	1983-08-15	1	29.8986	1	2	1	0	2	1	0	6	2	4	1	3	2	3	2	4	4	3	4	4	3	1	3	2	3	2	2	3	3	2	3	2	3	2	0	0	2	1	1	2	2	5	3	5	2	5
564	1961-01-15	1	52.4932	3	3	0	1	1	0	1	29	4	3	4	4	2	4	4	4	4	5	3	4	2	3	3	3	2	2	2	2	3	2	2	2	2	2	0	1	3	1	1	2	3	0	0	1	0	0
565	1989-02-15	1	24.389	1	1	0	0	2	1	0	2	1	1	2	1	2	1	2	3	2	1	3	3	1	1	1	3	3	1	0	1	0	3	3	0	3	0	0	3	1	0	3	0	3	6	6	6	6	4
566	1991-06-15	1	22.0603	1	3	0	1	2	1	0	5	1	2	4	3	4	4	3	4	4	3	3	2	3	2	3	3	2	2	3	3	2	3	3	3	2	3	3	2	1	2	1	3	3	4	5	4	2	5
567	1986-09-15	1	26.811	1	2	1	0	2	1	0	4	1	4	4	3	4	4	3	4	4	3	3	2	2	2	3	3	2	2	3	3	2	3	3	3	2	3	3	2	1	2	1	3	3	4	5	4	2	5
568	1982-11-15	1	30.6466	2	2	1	0	1	0	1	10	2	3	2	3	5	4	4	4	5	4	4	4	5	2	1	3	2	3	2	2	2	1	3	2	1	2	0	0	0	1	2	3	3	1	2	1	1	3
569	1978-09-02	1	34.8521	2	3	0	1	1	0	1	15	3	3	2	3	2	4	2	4	3	4	4	4	1	3	3	3	2	3	3	2	3	1	2	2	1	3	2	2	2	1	2	3	3	5	6	6	6	1
570	1985-03-15	1	28.3151	1	2	1	0	2	1	0	5	1	5	2	3	2	3	5	3	3	2	2	2	2	3	3	2	1	1	2	3	3	2	2	2	3	3	2	1	3	3	1	1	1	6	6	4	6	4
571	1986-07-15	1	26.9808	1	1	0	0	2	1	0	3	1	4	3	4	3	4	3	4	3	3	3	3	2	2	2	2	2	2	2	2	2	2	2	2	2	1	0	1	1	1	2	2	2	1	1	3	3	5
572	1988-09-15	1	24.8082	1	1	0	0	2	1	0	2	1	4	2	3	4	4	2	4	4	2	3	4	4	3	3	3	3	2	2	2	2	3	3	3	3	3	1	0	1	2	1	1	3	4	5	4	4	4
573	1979-06-15	1	34.0685	2	2	1	0	1	0	1	13	3	4	2	3	4	4	3	4	4	4	2	4	3	3	2	3	1	2	3	3	3	2	3	1	2	1	1	2	1	3	3	3	3	5	6	4	4	2
574	1986-04-15	1	27.2301	1	1	0	0	3	0	0	2	1	2	4	2	5	3	4	4	2	4	4	4	1	1	1	1	1	2	1	2	2	2	1	0	2	2	2	3	2	1	2	2	2	1	0	3	3	3
575	1988-01-15	1	25.4767	1	1	0	0	2	1	0	2	1	3	2	3	2	3	3	4	3	4	4	2	3	1	2	2	2	1	0	1	1	1	2	1	3	1	0	1	1	2	1	1	1	5	5	4	2	3
576	1989-08-15	1	23.8932	1	1	0	0	2	1	0	2	1	3	4	4	4	4	3	4	3	2	2	4	4	2	2	2	1	0	1	2	2	2	2	2	1	1	0	0	0	1	1	1	2	1	4	4	2	5
577	1988-07-15	1	24.9781	1	1	0	0	2	1	0	2	1	1	4	3	4	3	5	4	5	3	3	3	5	1	1	1	1	1	1	2	1	1	1	1	1	1	0	0	1	1	1	1	1	1	1	0	1	3
578	1984-11-15	1	28.6438	1	2	1	0	3	0	0	4	1	3	2	3	2	4	4	4	3	3	2	4	1	2	1	1	2	0	2	2	3	3	2	1	3	2	0	0	0	1	3	2	3	3	3	5	1	1
579	1989-09-15	1	23.8082	1	1	0	0	2	1	0	2	1	5	2	5	2	4	4	4	4	2	4	4	2	2	3	3	2	3	1	2	3	1	3	3	1	0	0	0	1	1	0	1	3	1	1	1	1	5
580	1986-09-15	1	26.811	1	2	1	0	3	0	0	4	1	4	2	4	2	4	2	5	2	3	4	4	4	2	3	3	2	3	3	3	3	3	3	3	2	2	0	2	1	0	0	1	3	1	1	1	1	3
581	1987-09-15	1	25.811	1	1	0	0	2	1	0	2	1	4	3	4	3	4	2	4	4	3	4	4	4	2	3	3	2	2	2	3	2	2	3	2	3	3	0	1	1	2	2	1	3	1	2	1	3	3
582	1987-11-15	1	25.6438	1	1	0	0	1	0	1	2	1	4	1	3	2	5	5	5	4	3	2	5	4	2	2	2	1	1	3	2	3	1	1	1	1	0	0	2	3	0	3	0	3	2	3	3	2	5
583	1983-05-15	1	30.1507	2	2	1	0	2	1	0	10	2	3	2	3	2	4	2	4	3	3	3	4	4	2	1	1	2	1	2	1	1	1	1	2	1	1	2	1	2	1	2	1	1	4	3	3	3	3
584	1980-06-15	1	33.0658	2	2	1	0	1	0	1	12	3	4	1	4	2	4	4	4	5	3	3	4	1	3	2	3	1	3	0	2	2	2	3	3	3	2	1	1	2	0	1	2	3	1	2	1	3	5
585	1986-11-15	1	26.6438	1	1	0	0	2	1	0	3	1	3	2	3	4	3	5	5	3	2	4	3	2	3	3	3	3	3	2	1	3	2	3	3	0	3	0	1	1	1	2	2	3	3	3	3	5	5
586	1988-07-15	1	24.9781	1	1	0	0	1	0	1	5	1	4	2	4	3	4	3	4	4	3	3	4	3	1	2	2	1	1	1	2	2	1	2	2	1	2	1	0	1	1	1	1	2	2	6	2	5	2
587	1984-10-15	1	28.7288	1	1	0	0	2	1	0	2	1	4	3	4	2	4	4	4	2	3	2	4	4	2	2	2	1	2	1	3	3	2	2	3	1	0	0	0	0	0	1	0	2	1	2	3	1	5
588	1988-08-15	1	24.8932	1	1	0	0	2	1	0	3	1	3	3	3	4	2	2	4	3	3	4	2	3	1	1	1	2	2	2	1	1	2	1	3	1	1	3	2	0	1	2	2	2	1	1	1	1	1
589	1989-02-15	1	24.389	1	1	0	0	2	1	0	3	1	4	2	4	3	5	2	4	4	3	3	4	5	3	3	3	2	2	2	2	1	2	2	3	2	2	0	1	1	1	1	3	3	3	3	3	5	5
590	1983-10-01	1	29.7699	1	1	0	0	2	1	0	2	1	2	1	2	3	3	2	5	2	5	1	4	1	2	2	2	2	2	2	1	2	1	2	2	2	1	2	2	1	1	2	2	1	1	0	1	3	1
591	1987-02-15	1	26.3918	1	1	0	0	2	1	0	4	1	3	4	4	5	4	4	5	5	3	3	5	5	2	3	3	2	1	2	2	3	3	3	2	3	2	1	1	0	0	0	0	3	1	2	3	3	6
592	1988-05-15	1	25.1452	1	1	0	0	2	1	0	3	1	3	3	3	3	3	3	3	3	3	3	3	3	2	2	2	2	2	2	2	2	2	2	2	2	2	2	2	1	1	2	2	2	0	0	0	0	1
593	1984-10-15	1	28.7288	1	2	1	0	2	1	0	6	2	3	2	3	4	3	4	4	4	3	3	2	3	2	2	2	3	1	2	2	2	3	3	3	2	2	0	3	3	0	2	2	3	5	3	5	5	2
594	1987-08-15	0	25.8959	1	1	0	0	3	0	0	2	1	4	2	4	4	3	4	4	4	2	4	4	4	2	3	3	2	3	1	2	2	2	1	3	3	0	0	1	2	2	1	1	2	6	6	4	6	4
595	1973-09-15	1	39.8192	2	3	0	1	1	0	1	20	4	3	2	3	2	4	2	4	4	4	2	4	2	2	1	2	2	2	2	1	1	1	2	1	1	1	0	1	1	0	2	0	3	4	5	2	5	5
596	1971-10-01	1	41.7781	3	2	1	0	1	0	1	22	4	3	2	3	3	3	4	4	4	3	2	4	2	2	2	1	2	3	1	2	2	2	2	2	2	2	0	1	1	1	1	1	2	3	4	6	2	1
597	1985-12-15	1	27.5616	1	2	1	0	2	1	0	5	1	4	1	3	4	5	4	4	4	3	4	5	1	2	3	1	2	2	3	3	3	3	3	2	3	1	0	0	1	0	1	0	3	3	6	4	2	6
598	1960-11-15	1	52.6603	3	3	0	1	1	0	1	35	4	3	3	4	3	4	2	4	2	4	2	4	2	3	3	3	3	3	3	3	3	3	3	3	3	2	2	2	2	2	2	2	2	1	1	1	1	1
599	1989-02-15	1	24.389	1	1	0	0	3	0	0	2	1	1	2	4	5	4	4	2	4	2	3	4	5	1	2	1	2	1	2	1	2	1	2	1	2	1	2	1	1	2	1	2	1	0	0	0	1	1
600	1985-10-15	1	27.7288	1	2	1	0	3	0	0	2	1	4	2	3	3	4	3	4	3	4	3	4	3	2	3	2	2	2	2	3	3	3	2	2	2	2	0	2	2	1	2	1	3	3	3	3	3	3
601	1975-07-15	1	37.989	2	3	0	1	1	0	1	19	4	5	4	5	5	5	5	5	5	5	4	5	5	3	3	3	3	2	3	3	3	2	3	3	3	3	0	0	1	0	1	0	3	1	1	1	1	5
602	1965-10-15	1	47.7425	3	3	0	1	1	0	1	23	4	3	1	3	1	4	2	4	3	3	3	3	2	2	2	3	2	1	0	1	1	2	2	0	3	0	0	1	3	3	1	3	3	1	1	1	6	2
603	1971-06-15	1	42.074	3	3	0	1	1	0	1	19	4	4	2	4	3	3	3	2	4	4	2	2	4	2	2	2	2	3	3	3	3	0	0	0	2	0	0	1	1	0	0	1	2	6	6	6	6	4
604	1989-07-15	1	23.9781	1	1	0	0	2	1	0	1	1	3	2	2	3	4	4	3	2	4	4	3	3	1	0	1	1	1	0	1	2	1	2	1	2	1	2	1	1	2	1	2	1	3	5	2	1	3
605	1984-06-15	1	29.063	1	2	1	0	2	1	0	7	2	5	1	3	2	3	2	4	4	3	2	4	2	3	3	3	3	2	2	2	2	2	3	2	2	2	0	0	0	2	1	1	2	3	4	4	4	4
606	1980-05-15	1	33.1507	2	3	0	1	3	0	0	7	2	4	3	4	4	4	4	4	4	4	3	2	4	0	2	2	3	2	2	2	1	1	0	0	3	0	0	3	3	1	3	1	3	6	6	6	6	6
607	1962-06-01	1	51.1178	3	3	0	1	1	0	1	30	4	3	4	4	4	4	4	4	4	1	2	5	5	2	3	3	0	3	3	3	3	2	3	0	0	0	2	0	0	3	3	0	2	1	1	0	0	6
608	1978-11-15	1	34.6493	2	2	1	0	2	1	0	10	2	1	3	3	3	4	2	5	4	3	2	4	5	1	2	3	3	2	2	1	2	2	3	3	2	2	0	2	0	1	2	2	3	2	3	2	3	6
609	1989-09-15	1	23.8082	1	1	0	0	3	0	0	1	1	2	3	3	3	4	2	5	4	3	2	4	5	1	2	3	3	2	2	1	2	2	3	3	2	2	0	2	0	1	2	2	3	2	3	2	3	6
610	1983-07-15	1	29.9836	1	2	1	0	1	0	1	8	2	3	2	3	4	3	2	4	3	3	4	4	2	1	0	2	1	0	2	1	1	2	2	2	2	1	1	1	2	2	2	1	1	3	3	0	3	3
611	1989-03-15	1	24.3123	1	1	0	0	3	0	0	1	1	4	3	4	3	4	3	4	3	4	4	4	3	2	2	2	2	1	2	2	2	1	2	1	2	2	1	1	1	1	1	1	1	3	3	3	5	2
612	1987-05-15	1	26.1479	1	2	1	0	3	0	0	3	1	3	2	4	2	4	3	3	3	4	3	4	2	3	3	3	3	3	2	2	3	2	2	3	3	2	1	2	1	1	2	0	3	5	6	6	6	4
613	1989-03-15	1	24.3123	1	1	0	0	2	1	0	3	1	3	2	3	4	4	2	4	2	4	2	4	2	2	3	2	3	2	1	2	2	2	2	2	2	2	2	2	2	2	2	2	2	5	6	2	3	1
614	1967-07-15	1	45.9945	3	3	0	1	2	1	0	25	4	4	2	3	3	4	5	4	5	3	5	5	2	1	3	3	2	0	2	3	3	2	3	0	1	0	0	0	0	1	2	0	0	1	1	0	1	5
615	1979-02-15	1	34.3973	2	3	0	1	2	1	0	11	3	4	3	4	4	4	4	4	3	2	4	4	4	3	2	3	3	2	0	1	1	2	3	1	2	1	0	2	1	2	3	1	2	3	3	5	1	1
616	1988-05-15	1	25.1452	1	1	0	0	2	1	0	3	1	4	1	3	1	4	1	4	3	1	1	3	1	3	3	3	3	2	3	3	3	2	3	3	2	3	1	2	2	3	2	2	3	3	4	4	4	4
617	1987-08-15	1	25.8959	1	1	0	0	3	0	0	2	1	4	2	3	4	4	4	4	4	3	4	4	3	1	1	2	2	1	2	1	2	2	2	2	2	2	0	1	1	1	1	0	3	3	3	3	2	6
618	1990-05-15	1	23.1452	1	1	0	0	2	1	0	1	1	3	2	3	4	3	2	3	4	3	3	4	4	2	3	3	1	1	1	2	3	2	3	3	2	2	0	0	0	0	0	0	2	4	5	1	3	6
619	1968-04-15	1	45.2411	3	3	0	1	2	1	0	30	4	5	4	4	4	5	4	5	5	4	5	5	5	2	2	1	1	1	1	2	2	1	1	1	2	1	2	1	0	0	1	1	1	3	3	3	1	5
620	1984-05-15	1	29.1479	1	2	1	0	2	1	0	7	2	3	1	2	3	3	2	4	3	2	2	3	2	1	1	3	3	2	0	0	0	2	3	2	3	3	0	1	2	2	3	3	3	6	6	6	6	4
621	1984-02-15	1	29.3945	1	2	1	0	2	1	0	7	2	3	2	3	4	4	2	4	4	4	3	4	4	1	1	3	3	3	2	2	1	2	1	0	1	1	0	3	2	0	1	1	2	3	3	3	3	3
622	1979-04-15	1	34.2356	2	2	1	0	1	0	1	15	3	3	2	4	4	4	4	4	4	3	4	4	4	2	3	3	2	2	1	2	2	1	2	1	1	1	0	1	0	1	0	0	1	3	3	3	2	3
623	1984-11-15	1	28.6438	1	1	0	0	2	1	0	5	1	4	2	4	2	4	2	4	3	3	2	3	2	2	2	2	1	2	2	2	1	3	2	2	3	1	2	3	2	2	3	3	3	3	3	3	3	3
624	1985-07-15	1	27.9808	1	1	0	0	3	0	0	2	1	3	3	2	2	3	3	4	3	4	3	3	3	1	2	1	1	1	1	1	2	2	2	1	1	1	2	1	1	1	2	2	1	1	2	3	5	5
625	1987-04-15	1	26.2301	1	2	1	0	2	1	0	4	1	5	2	2	2	4	5	4	2	3	3	4	2	2	2	3	3	3	1	2	1	2	2	1	3	2	0	0	1	1	3	1	3	5	6	4	4	4
626	1980-02-15	1	33.3973	2	2	1	0	3	0	0	14	3	5	2	3	4	5	2	4	3	3	3	4	4	3	2	3	2	2	1	1	2	2	2	2	3	1	1	1	1	1	0	0	3	1	2	1	3	3
627	1981-02-15	1	32.3945	2	2	1	0	1	0	1	10	2	4	2	3	4	4	3	3	4	3	3	4	3	1	2	1	2	0	2	1	2	2	2	1	1	1	0	0	1	1	2	1	2	1	1	0	0	5
628	1984-12-15	1	28.5616	1	1	0	0	2	1	0	7	2	4	3	3	3	4	1	4	3	3	2	3	3	2	1	3	3	2	2	3	1	2	2	1	1	1	0	0	2	1	2	0	2	1	1	0	0	5
629	1990-09-15	1	22.8082	1	1	0	0	2	1	0	1	1	4	2	4	3	4	3	4	3	3	3	4	3	1	1	1	1	2	1	2	1	1	1	1	2	1	1	0	1	0	0	0	1	3	3	3	2	3
630	1985-11-15	1	27.6438	1	1	0	0	2	1	0	3	1	4	3	4	3	4	4	4	4	4	4	4	4	1	2	3	2	1	3	2	2	1	1	2	1	1	0	0	0	1	2	1	1	2	3	2	3	6
631	1988-02-15	1	25.3918	1	1	0	0	2	1	0	3	1	4	3	4	4	4	4	3	4	4	2	4	4	2	3	2	2	1	1	1	1	2	2	2	2	2	0	0	0	1	0	1	3	4	5	4	4	2
632	1979-12-15	1	33.5671	2	3	0	1	1	0	1	12	3	4	2	4	2	3	2	4	2	4	2	4	2	1	1	2	1	1	2	2	1	1	2	2	1	1	1	2	1	2	1	2	3	3	5	2	5	5
633	1981-04-15	1	32.2329	2	2	1	0	1	0	1	9	2	4	2	4	4	4	2	4	4	3	4	4	3	2	3	3	2	1	2	1	3	2	3	1	1	0	0	1	1	1	1	2	1	5	5	2	5	5
634	1990-06-15	0	23.0603	1	1	0	0	2	1	0	3	1	4	2	3	4	3	2	3	2	3	3	3	4	1	2	2	1	2	2	1	2	2	1	2	1	2	2	1	1	2	2	1	2	1	3	1	3	3
635	1978-03-15	1	35.3205	2	2	1	0	1	0	1	15	3	3	2	4	2	4	3	4	4	4	2	4	2	2	3	3	2	2	2	2	3	2	3	2	3	2	0	1	0	1	2	1	3	3	5	2	5	3
636	1979-07-15	1	33.9863	2	2	1	0	1	0	1	14	3	3	2	3	3	4	4	4	4	2	4	4	2	2	2	2	2	2	2	2	2	2	2	2	2	2	2	2	2	2	2	2	2	2	3	0	3	6
637	1987-03-01	1	26.3534	1	1	0	0	2	1	0	3	1	4	3	4	5	4	4	4	4	4	4	4	4	2	1	2	3	1	2	1	2	3	1	2	2	2	0	0	2	1	0	1	1	3	3	1	0	5
638	1980-08-15	1	32.8986	2	2	1	0	1	0	1	12	3	4	2	4	1	4	3	4	3	3	3	4	2	1	2	1	2	2	2	2	2	2	1	2	1	2	2	2	2	2	2	2	2	1	3	2	3	1
639	1986-09-15	1	26.811	1	1	0	0	2	1	0	4	1	4	2	4	3	4	4	4	4	3	3	4	3	1	2	3	2	1	2	3	3	2	1	1	2	1	0	1	1	2	2	1	2	1	2	3	3	3
640	1981-12-15	1	31.5644	2	2	1	0	1	0	1	10	2	3	2	3	2	3	3	4	3	3	3	3	3	2	1	2	1	2	2	1	2	2	2	1	2	1	1	2	2	2	1	2	1	3	3	3	2	5
641	1988-03-01	1	25.3507	1	1	0	0	1	0	1	4	1	4	2	3	4	4	4	4	4	3	4	5	4	1	3	1	2	3	2	1	3	1	2	2	3	3	1	0	0	1	0	3	3	3	6	4	4	4
642	1984-01-01	1	29.5178	1	2	1	0	1	0	1	10	2	5	2	4	4	4	3	4	5	2	4	4	4	2	3	3	2	2	3	3	3	2	2	2	2	3	0	1	1	1	1	1	2	1	2	3	3	5
643	1988-02-15	1	25.3918	1	1	0	0	1	0	1	5	1	3	2	2	2	3	1	5	5	3	1	4	1	3	2	2	2	3	0	1	3	2	2	3	3	2	3	2	3	2	3	3	3	3	3	3	2	3
644	1986-09-15	1	26.811	1	2	1	0	2	1	0	5	1	4	2	3	4	3	2	4	5	2	3	3	3	1	1	2	1	1	2	2	1	1	2	2	1	2	1	1	2	1	1	1	1	1	3	2	1	3
645	1986-06-15	1	27.063	1	1	0	0	3	0	0	4	1	4	2	3	2	3	3	4	4	3	3	4	2	2	2	1	2	1	2	2	2	2	2	1	1	1	1	1	2	1	1	2	1	1	1	1	1	1
646	1986-01-15	0	27.4767	1	2	1	0	1	0	1	5	1	4	4	3	4	4	3	4	4	2	3	4	4	2	2	2	1	1	2	2	3	2	2	2	1	3	0	0	0	1	0	0	1	1	1	1	1	3
647	1985-10-15	1	27.7288	1	1	0	0	2	1	0	6	2	5	2	3	3	5	4	5	4	3	3	4	4	1	1	3	2	2	3	1	2	2	2	2	3	1	0	1	1	1	1	1	2	1	1	1	1	3
648	1976-06-01	1	37.1068	2	3	0	1	1	0	1	17	4	3	2	1	4	2	3	4	4	4	4	4	3	3	2	3	3	3	2	2	2	2	2	1	2	2	0	0	1	1	2	2	3	5	5	4	4	5
649	1982-07-15	1	30.9836	2	1	0	0	1	0	1	11	3	4	2	4	4	4	4	4	4	4	4	4	4	3	3	3	2	3	3	3	3	2	2	2	2	2	0	1	1	1	2	0	3	3	4	4	4	4
650	1981-02-15	1	32.3945	2	2	1	0	1	0	1	12	3	3	1	4	4	4	5	5	4	1	5	4	2	1	3	2	2	2	3	3	2	2	3	3	2	2	0	2	0	1	2	3	3	4	6	6	4	6
651	1984-03-15	1	29.3151	1	2	1	0	2	1	0	5	1	4	1	4	4	4	5	3	3	4	4	4	3	1	3	3	3	3	3	3	3	3	3	2	3	3	0	0	1	0	0	0	2	4	5	6	4	2
652	1989-06-15	1	24.0603	1	1	0	0	3	0	0	1	1	4	4	4	5	4	4	4	5	4	4	5	4	1	3	3	3	2	2	2	3	3	3	3	2	2	1	1	1	1	1	1	3	0	1	1	1	5
653	1988-03-15	1	25.3123	1	1	0	0	2	1	0	3	1	4	2	3	2	4	4	4	4	4	5	1	4	3	3	3	2	1	2	1	1	3	1	1	0	0	0	1	1	1	1	2	2	1	2	3	1	6
654	1981-05-15	1	32.1507	2	2	1	0	2	1	0	10	2	4	4	4	3	4	4	4	3	1	2	4	1	1	2	1	1	1	2	1	2	2	2	1	1	0	0	1	0	0	1	0	1	0	2	0	1	0
655	1986-02-15	1	27.3918	1	1	0	0	1	0	1	4	1	1	4	5	4	4	4	4	4	2	4	3	5	3	2	3	3	3	2	1	2	1	0	0	2	1	0	0	0	0	0	0	2	1	1	0	0	5
656	1987-08-15	1	25.8959	1	1	0	0	1	0	1	6	2	3	4	3	3	4	2	3	2	4	3	3	2	2	1	1	2	2	3	2	1	1	2	2	2	1	1	1	1	1	2	2	1	3	3	5	2	5
657	1987-01-15	1	26.4767	1	1	0	0	1	0	1	5	1	3	2	5	2	5	1	4	2	5	5	3	1	1	2	1	2	0	1	2	1	2	3	2	1	1	2	3	1	1	2	1	3	6	6	2	6	4
658	1985-08-15	1	27.8959	1	2	1	0	2	1	0	5	1	5	2	4	2	4	3	4	3	3	3	4	4	1	3	2	2	3	1	1	3	2	2	1	2	2	0	1	1	1	0	1	1	2	3	1	1	5
659	1989-12-15	1	23.5589	1	1	0	0	2	1	0	1	1	5	2	2	1	3	2	3	2	1	2	3	2	0	3	2	2	0	1	2	3	2	1	0	1	2	0	2	1	1	2	2	2	1	0	1	0	1
660	1986-06-15	1	27.063	1	1	0	0	2	1	0	6	2	2	2	2	3	3	3	4	4	3	3	3	2	3	1	2	1	2	1	3	3	3	3	1	3	3	0	2	0	0	1	0	1	1	6	2	1	1
661	1985-03-15	1	28.3151	1	1	0	0	2	1	0	4	1	2	2	3	2	4	1	2	3	1	1	2	1	1	1	0	1	0	0	0	1	0	0	1	1	1	1	0	0	1	1	1	0	3	3	3	5	2
662	1985-08-15	1	27.8959	1	1	0	0	3	0	0	2	1	4	4	4	4	4	3	5	4	4	3	3	3	1	3	3	3	3	3	2	3	2	3	3	3	3	2	0	1	2	1	2	2	6	5	5	6	6
663	1985-02-15	1	28.3918	1	1	0	0	3	0	0	3	1	4	2	4	2	3	3	2	1	4	2	4	2	1	2	2	2	1	1	0	1	3	3	2	2	1	1	1	1	1	2	2	2	3	3	3	6	6
664	1981-07-15	1	31.9836	2	2	1	0	2	1	0	10	2	4	2	3	2	4	4	4	4	3	4	4	4	2	1	3	3	2	2	2	2	2	2	1	3	2	1	1	3	0	2	2	3	3	6	0	3	6
665	1984-07-15	1	28.9808	1	1	0	0	3	0	0	7	2	4	3	4	4	5	3	4	4	4	4	5	3	2	3	2	2	0	1	2	3	2	2	2	1	1	0	1	2	1	2	2	3	1	2	1	1	5
666	1987-05-15	1	26.1479	1	1	0	0	3	0	0	2	1	4	2	4	3	4	2	4	4	2	3	4	3	2	2	3	2	1	2	2	3	3	2	3	3	3	0	1	2	2	0	0	2	3	3	1	1	5
667	1989-11-15	1	23.6411	1	1	0	0	3	0	0	1	1	5	3	4	3	4	2	5	5	3	2	5	3	1	3	3	1	2	2	1	3	1	2	0	3	1	2	3	2	1	2	3	1	5	3	6	1	3
668	1990-05-15	1	23.1452	1	1	0	0	2	1	0	1	1	5	2	4	3	4	2	4	4	4	3	4	2	2	1	2	3	1	3	2	2	2	2	1	2	1	0	0	0	0	1	1	2	1	2	1	0	5
669	1971-04-15	1	42.2411	3	3	0	1	1	0	1	22	4	2	2	3	4	4	4	4	4	3	2	4	2	2	2	3	2	3	2	3	3	3	2	1	3	2	0	1	2	0	2	0	2	6	6	6	6	6
670	1988-06-15	1	25.0603	1	1	0	0	2	1	0	2	1	4	2	5	2	5	1	5	1	4	1	4	1	1	0	1	1	2	0	1	1	3	3	3	3	2	2	2	3	2	3	2	3	3	3	3	1	1
671	1964-09-15	1	48.8247	3	3	0	1	1	0	1	26	4	4	4	3	5	5	4	4	4	3	3	2	4	3	3	3	3	3	3	3	3	3	3	3	3	3	3	3	2	2	2	2	2	0	0	0	0	0
672	1982-10-01	1	30.7699	2	2	1	0	1	0	1	6	2	2	1	3	4	4	2	2	2	3	2	4	4	2	3	2	2	2	0	2	2	3	3	2	3	2	0	0	0	0	1	1	1	2	3	6	6	4
673	1982-03-15	1	31.3178	2	2	1	0	1	0	1	9	2	5	2	4	2	4	2	4	3	3	2	4	2	2	2	2	2	2	2	2	2	2	1	1	1	1	1	1	2	2	2	2	2	1	1	1	1	1
674	1989-09-15	1	23.8082	1	1	0	0	2	1	0	2	1	3	5	2	4	3	4	4	4	3	5	4	4	1	3	3	3	3	2	2	3	2	2	1	1	0	0	2	0	0	0	0	2	0	0	0	0	6
675	1982-04-15	1	31.2329	2	2	1	0	2	1	0	9	2	4	2	4	4	4	2	4	5	4	4	4	5	1	3	3	3	3	2	2	3	1	2	3	3	2	0	0	1	1	2	1	3	1	6	1	5	5
676	1965-05-15	1	48.1616	3	3	0	1	1	0	1	25	4	3	1	3	5	5	5	5	5	4	2	4	2	2	1	3	3	3	1	1	1	1	1	2	2	3	2	1	1	0	2	1	3	1	4	1	1	1
677	1985-05-15	1	28.1479	1	2	1	0	2	1	0	6	2	3	2	3	3	4	2	4	4	2	3	4	4	3	3	2	2	2	3	3	3	3	3	3	2	2	1	1	2	1	2	3	3	2	4	4	2	5
678	1990-07-01	0	23.0164	1	1	0	0	2	1	0	1	1	1	4	2	4	2	4	1	4	1	4	2	5	1	0	1	1	0	1	2	2	2	1	2	2	1	2	1	1	2	2	1	2	3	3	3	5	2
679	1989-08-15	1	23.8932	1	1	0	0	2	1	0	2	1	5	1	3	2	4	4	4	4	3	4	3	1	2	1	1	2	1	1	2	3	3	3	0	1	0	3	3	2	3	3	1	3	1	1	6	2	6
680	1980-06-15	1	33.0658	2	2	1	0	1	0	1	12	3	4	1	3	3	4	1	4	4	4	3	4	1	2	3	3	2	3	3	1	2	2	2	3	3	2	0	0	2	3	1	3	3	6	6	2	5	5
681	1980-03-15	1	33.3178	2	3	0	1	2	1	0	10	2	4	2	3	4	3	2	4	4	3	3	4	3	2	2	2	2	3	2	1	2	2	2	1	2	2	0	1	2	2	2	1	2	4	5	4	2	5
682	1964-06-15	1	49.0767	3	3	0	1	1	0	1	26	4	5	4	5	5	5	1	2	4	5	5	5	3	3	1	3	0	2	3	3	0	2	2	3	3	2	0	3	2	0	2	3	3	1	1	0	1	5
683	1988-11-15	1	24.6411	1	1	0	0	1	0	1	2	1	5	2	3	3	4	3	5	3	3	3	4	3	2	2	3	2	3	2	1	2	1	2	2	2	2	0	1	1	1	1	2	1	1	4	2	3	5
684	1988-07-15	1	24.9781	1	1	0	0	2	1	0	3	1	5	2	3	5	4	3	4	5	3	4	4	2	3	2	3	2	1	3	2	2	2	1	3	2	3	1	1	1	0	0	0	2	2	3	2	5	3
685	1989-10-15	1	23.726	1	1	0	0	3	0	0	1	1	4	2	4	4	4	3	4	4	4	2	4	4	2	2	2	2	3	3	2	3	3	3	2	2	3	0	2	2	0	2	2	2	1	0	1	1	1
686	1985-10-15	1	27.7288	1	1	0	0	2	1	0	5	1	3	1	4	1	3	4	2	3	3	3	3	2	3	3	1	1	0	1	2	3	1	0	3	2	1	0	3	3	1	0	0	0	1	1	1	1	6
687	1989-09-15	1	23.8082	1	1	0	0	2	1	0	3	1	4	3	4	4	4	3	2	2	2	2	4	3	2	2	2	2	2	2	2	1	2	2	1	2	1	0	0	1	1	1	1	2	2	3	2	3	5
688	1989-10-15	1	23.726	1	1	0	0	3	0	0	1	1	5	5	3	4	4	2	4	4	3	4	3	4	3	2	3	3	3	3	3	2	3	2	3	3	3	0	1	2	2	1	2	2	1	2	1	1	3
689	1985-04-15	1	28.2301	1	2	1	0	2	1	0	5	1	4	4	3	4	4	4	4	4	3	2	4	4	2	3	2	2	0	1	1	1	1	1	1	1	0	0	0	2	0	1	1	2	2	6	4	4	4
690	1987-10-15	0	25.7288	1	1	0	0	3	0	0	1	1	2	3	3	3	3	3	3	3	4	3	3	2	0	1	1	2	1	2	2	2	3	2	1	2	2	2	2	2	2	1	2	3	6	6	6	6	4
691	1989-02-15	1	24.389	1	1	0	0	2	1	0	2	1	4	3	4	4	4	3	4	4	3	3	3	4	3	1	2	2	2	1	1	1	2	2	2	2	1	1	1	1	1	1	2	2	2	6	4	4	4
692	1977-12-15	1	35.5671	2	2	1	0	1	0	1	15	3	4	2	3	3	4	5	4	4	2	3	4	3	3	3	2	2	2	2	2	2	2	2	3	3	2	0	1	1	2	2	1	3	3	4	4	4	6
693	1987-01-15	0	26.4767	1	1	0	0	3	0	0	1	1	4	2	5	4	4	4	4	4	3	4	4	4	2	2	3	2	2	2	3	3	1	2	2	3	2	1	0	1	0	0	0	1	1	1	1	1	1
694	1986-10-15	1	26.7288	1	1	0	0	2	1	0	2	1	3	2	3	3	4	2	3	4	4	3	3	4	2	2	2	2	2	2	2	2	2	1	2	1	3	1	2	1	1	1	2	2	3	3	3	3	5
695	1983-10-15	1	29.7315	1	2	1	0	1	0	1	10	2	4	2	3	2	3	2	4	3	3	3	3	2	2	2	2	2	2	1	2	2	2	2	2	2	2	0	1	1	1	1	1	2	5	6	6	6	4
696	1986-05-15	1	27.1479	1	2	1	0	2	1	0	4	1	4	2	3	2	4	4	4	4	3	3	4	3	1	2	2	3	3	3	2	2	2	3	2	2	3	0	2	1	0	2	2	3	6	6	6	6	4
697	1987-01-15	1	26.4767	1	2	1	0	2	1	0	3	1	3	2	5	4	5	5	5	5	2	3	5	5	3	0	3	3	3	3	3	0	2	1	3	3	0	0	0	0	0	0	3	2	3	1	3	5	6
698	1985-01-15	1	28.4767	1	2	1	0	2	1	0	5	1	3	2	3	4	4	4	5	5	4	4	5	5	3	2	1	2	3	2	3	2	2	1	1	1	1	0	0	1	1	2	0	2	2	4	4	4	4
699	1972-11-15	1	40.6521	3	3	0	1	1	0	1	21	4	3	2	3	3	3	4	4	4	3	2	4	3	1	1	1	1	2	1	2	2	1	1	2	2	1	0	3	1	1	2	2	2	6	5	6	6	6
700	1988-11-15	1	24.6411	1	1	0	0	3	0	0	1	1	4	2	4	2	4	2	4	2	4	2	4	2	3	3	3	3	3	3	3	3	3	3	3	3	3	3	3	3	3	3	3	3	0	0	0	0	0
701	1985-06-15	1	28.063	1	1	0	0	3	0	0	1	1	4	2	3	2	4	2	4	2	4	2	4	2	3	3	3	3	2	3	2	3	3	3	1	2	2	2	1	0	2	1	2	1	5	5	4	4	5
702	1989-11-15	1	23.6411	1	1	0	0	3	0	0	1	1	4	2	4	4	4	4	5	4	4	4	4	3	2	2	3	3	2	1	2	1	2	3	3	3	2	0	1	1	0	2	1	2	2	4	4	2	3
703	1985-09-15	1	27.811	1	2	1	0	2	1	0	6	2	3	2	3	2	4	4	4	4	2	2	5	2	2	1	3	1	1	2	3	2	3	3	2	3	1	0	1	1	1	1	1	3	1	2	3	1	0
704	1986-02-15	0	27.3918	1	1	0	0	3	0	0	2	1	4	2	3	4	4	4	5	5	3	4	4	5	3	2	3	3	3	1	3	3	2	3	3	2	2	1	2	3	2	2	1	3	0	1	1	1	6
705	1988-05-15	1	25.1452	1	1	0	0	2	1	0	1	1	4	2	3	4	4	4	4	4	3	3	4	4	3	1	3	2	1	3	2	2	1	2	3	1	2	0	1	2	1	2	1	2	3	3	3	1	5
706	1989-12-15	1	23.5589	1	1	0	0	3	0	0	1	1	4	3	3	2	4	4	3	3	2	3	3	4	3	2	2	2	1	1	2	2	2	2	1	1	0	0	1	0	1	1	1	2	1	1	3	1	3
707	1987-02-15	1	26.3918	1	1	0	0	2	1	0	2	1	3	2	3	4	4	4	4	4	3	4	4	4	3	3	3	3	3	2	2	3	3	3	3	2	2	0	0	1	2	1	1	3	1	3	1	1	5
708	1972-01-15	1	41.4877	3	2	1	0	1	0	1	18	4	4	2	3	2	3	4	3	4	3	3	3	3	2	2	2	2	1	1	1	2	2	2	2	2	0	0	0	1	1	0	1	1	1	1	1	1	5
709	1965-12-15	1	47.5753	3	3	0	1	1	0	1	27	4	1	3	4	2	4	4	4	5	1	3	4	3	1	2	3	3	2	2	3	1	2	3	1	1	1	0	0	0	0	0	0	2	3	1	1	1	0
710	1983-07-15	1	29.9836	1	2	1	0	3	0	0	5	1	4	2	4	4	4	4	4	4	3	4	4	4	2	1	3	2	3	2	3	2	2	2	2	1	1	0	2	1	1	2	2	3	3	4	2	3	5
711	1986-09-15	1	26.811	1	1	0	0	3	0	0	1	1	4	4	4	3	4	4	4	4	3	4	3	4	2	2	2	2	1	2	2	3	3	2	3	3	2	1	2	2	2	3	3	2	3	3	1	3	5
712	1983-07-15	1	29.9836	1	2	1	0	2	1	0	7	2	3	1	3	2	3	2	4	4	4	4	5	2	2	3	3	3	3	0	2	3	3	3	0	3	3	0	1	2	2	2	0	3	6	6	4	6	4
713	1979-01-15	1	34.4822	2	2	1	0	3	0	0	16	4	4	2	4	3	4	4	4	4	4	4	4	4	3	3	3	3	2	3	3	2	1	2	3	3	3	0	0	3	0	2	0	3	1	1	0	1	3
714	1986-05-15	1	27.1479	1	2	1	0	2	1	0	4	1	4	4	2	2	4	4	4	4	2	4	4	4	1	3	1	1	1	1	3	3	1	3	0	3	1	0	3	0	1	3	2	3	6	6	4	4	4
715	1986-06-15	1	27.063	1	1	0	0	2	1	0	5	1	3	2	3	4	4	4	4	4	3	3	4	3	1	1	1	2	2	2	2	2	2	2	2	2	2	2	2	2	2	2	2	2	5	5	5	4	6
716	1965-05-15	1	48.1616	3	3	0	1	1	0	1	27	4	1	4	5	4	3	1	5	5	3	1	5	1	2	3	1	2	1	3	2	3	2	0	2	2	1	3	3	1	0	1	0	3	2	6	1	3	0
717	1972-11-15	1	40.6521	3	2	1	0	1	0	1	20	4	3	2	4	3	5	1	4	4	3	4	4	2	2	3	3	2	0	2	1	2	2	2	1	2	1	0	0	0	0	1	0	2	0	2	1	1	5
718	1985-04-15	1	28.2301	1	1	0	0	2	1	0	4	1	4	3	3	3	4	4	4	4	3	4	4	4	2	3	1	2	2	2	2	3	2	3	2	1	1	0	1	1	1	1	1	1	1	3	1	3	5
719	1981-02-15	1	32.3945	2	2	1	0	2	1	0	10	2	5	2	4	4	4	2	4	4	3	4	4	4	1	2	1	2	1	1	3	3	2	3	1	0	0	0	1	1	1	2	0	1	1	2	3	3	6
720	1989-07-15	1	23.9781	1	1	0	0	3	0	0	1	1	4	2	4	4	3	2	4	4	3	3	4	4	1	3	3	3	3	3	2	3	2	3	3	2	3	0	2	1	1	1	0	2	5	6	4	4	2
721	1973-11-15	1	39.6521	2	3	0	1	1	0	1	21	4	3	1	3	3	4	1	4	4	3	1	3	1	2	3	3	2	2	3	2	3	2	3	2	3	2	0	2	3	3	3	3	3	5	6	6	6	6
722	1987-03-15	1	26.3151	1	1	0	0	2	1	0	3	1	4	2	3	3	4	3	4	4	3	1	5	5	3	2	3	3	2	3	3	3	2	3	3	3	3	0	0	0	0	0	0	2	1	6	2	1	1
723	1990-09-15	1	22.8082	1	1	0	0	2	1	0	2	1	4	2	5	4	3	4	4	5	2	5	4	5	2	3	3	2	3	3	2	2	1	3	3	3	3	1	0	1	0	1	1	2	1	1	0	0	0
724	1990-07-15	1	22.9781	1	1	0	0	1	0	1	2	1	4	2	3	2	4	3	3	1	3	2	3	2	2	2	1	2	1	2	2	2	1	2	1	1	2	1	2	2	1	1	2	2	3	1	3	3	3
725	1976-02-15	1	37.4	2	3	0	1	3	0	0	12	3	4	4	3	4	4	2	4	4	2	3	4	3	2	2	2	2	2	2	2	2	2	2	2	2	2	2	2	2	2	1	1	3	1	2	1	6	1
726	1960-07-15	1	52.9973	3	3	0	1	1	0	1	30	4	5	2	3	3	4	4	4	4	2	4	4	5	2	2	3	3	3	3	2	2	1	0	3	2	0	0	3	0	0	3	0	3	0	2	0	0	5
727	1988-07-15	1	24.9781	1	1	0	0	2	1	0	3	1	3	2	4	3	4	3	4	5	4	2	4	4	2	2	2	1	2	1	2	2	2	2	1	2	2	0	0	1	1	2	1	2	3	3	3	1	3
728	1990-04-15	1	23.2274	1	1	0	0	2	1	0	1	1	3	2	3	3	3	3	3	4	3	3	3	3	1	2	2	2	1	1	1	2	1	1	1	1	1	1	0	0	1	1	0	1	3	5	4	4	4
729	1988-03-15	1	25.3123	1	1	0	0	2	1	0	2	1	3	2	3	4	3	4	4	4	2	3	4	4	2	2	3	3	3	2	1	3	1	2	1	3	2	0	2	3	2	1	1	1	1	2	3	1	3
730	1989-10-15	1	23.726	1	1	0	0	2	1	0	2	1	4	4	3	4	4	2	5	4	2	4	4	4	0	1	1	2	1	1	1	0	1	1	0	0	0	0	0	0	2	0	1	2	3	5	0	3	6
731	1987-07-15	1	25.9808	1	1	0	0	2	1	0	4	1	3	3	4	4	4	4	4	5	4	3	4	3	2	3	3	3	2	3	2	3	2	3	2	3	3	0	1	2	1	1	1	2	2	4	4	4	2
732	1982-11-15	0	30.6466	2	2	1	0	2	1	0	7	2	5	2	4	4	4	4	4	4	3	2	4	3	2	2	2	2	2	2	2	2	2	2	2	2	2	2	2	2	2	2	2	2	1	1	1	1	1
733	1982-05-15	1	31.1507	2	2	1	0	2	1	0	10	2	3	3	4	2	2	4	2	4	3	2	1	2	1	0	2	1	1	2	0	3	1	1	1	1	1	1	0	1	0	1	1	0	6	5	6	4	4
734	1990-02-15	1	23.389	1	1	0	0	2	1	0	1	1	3	2	3	3	4	2	4	4	3	2	4	3	1	1	3	2	2	0	2	1	1	2	1	3	1	2	0	0	0	1	0	2	5	5	2	3	5
735	1976-11-15	1	36.6493	2	2	1	0	1	0	1	17	4	1	2	1	5	4	2	3	3	3	4	4	5	3	2	2	3	3	1	0	2	2	1	1	3	1	2	3	0	0	1	0	3	2	3	2	0	3
736	1982-08-01	1	30.937	2	2	1	0	2	1	0	7	2	4	2	3	4	4	2	4	4	2	3	4	2	2	3	2	2	1	1	1	2	2	3	2	2	1	0	0	2	1	1	1	2	3	3	5	2	3
737	1985-11-15	1	27.6438	1	1	0	0	2	1	0	3	1	4	5	3	5	4	4	4	5	3	4	4	5	2	3	3	2	2	3	3	3	3	2	3	3	2	0	0	0	2	0	2	2	0	1	1	1	1
738	1966-07-15	1	46.9945	3	3	0	1	1	0	1	25	4	3	2	3	4	4	4	4	4	3	3	4	3	0	1	3	2	3	3	2	0	0	1	2	2	0	0	1	1	0	2	1	1	6	6	6	6	6
739	1985-06-15	1	28.063	1	1	0	0	2	1	0	6	2	4	2	3	4	4	3	4	3	4	4	4	2	2	2	2	2	1	2	2	3	2	2	2	2	3	1	1	2	1	2	2	2	3	3	5	5	5
740	1986-12-15	1	26.5616	1	1	0	0	2	1	0	4	1	3	2	3	1	3	3	2	3	3	2	2	3	3	2	1	2	1	0	0	1	1	1	0	0	0	0	1	2	1	2	0	0	1	6	4	6	1
741	1987-03-15	1	26.3151	1	1	0	0	2	1	0	1	1	4	4	3	3	4	4	5	4	4	1	4	3	2	2	2	1	1	0	1	2	3	1	1	2	0	0	1	2	1	1	1	2	3	3	0	3	0
742	1980-05-15	1	33.1507	2	2	1	0	1	0	1	12	3	3	2	3	2	3	2	4	3	3	3	3	3	1	3	2	2	2	2	2	3	2	2	2	2	2	0	1	2	2	2	2	2	3	6	6	6	4
743	1988-06-15	1	25.0603	1	1	0	0	2	1	0	1	1	3	1	3	4	3	2	4	4	3	3	4	4	2	2	3	2	0	2	2	3	2	2	3	3	3	0	1	1	1	3	3	3	2	4	6	6	4
744	1985-04-15	1	28.2301	1	2	1	0	1	0	1	8	2	3	2	5	4	4	2	4	4	4	2	4	2	2	3	3	2	3	2	1	3	2	3	1	2	0	1	0	1	1	2	0	2	1	1	1	3	3
745	1989-04-15	1	24.2274	1	2	1	0	1	0	1	3	1	4	1	3	2	3	4	3	3	3	2	4	2	1	2	2	2	3	2	2	1	2	2	2	1	2	0	2	1	1	2	2	2	3	3	3	1	3
746	1987-09-15	1	25.811	1	1	0	0	2	1	0	3	1	4	4	3	4	4	4	4	4	3	4	4	4	2	3	3	3	2	3	3	3	2	3	3	2	1	0	0	2	1	2	0	1	1	2	3	3	6
747	1989-01-15	1	24.474	1	1	0	0	2	1	0	4	1	5	4	4	5	5	4	4	4	4	5	5	4	2	1	3	3	1	1	2	3	1	2	2	3	2	0	1	2	1	2	1	3	5	5	4	4	5
748	1984-03-01	1	29.3534	1	2	1	0	2	1	0	6	2	4	2	4	3	4	4	4	5	3	2	5	3	2	2	1	2	2	1	2	2	2	2	2	1	1	2	1	1	1	1	1	1	3	1	5	2	6
749	1978-04-15	1	35.2356	2	3	0	1	1	0	1	15	3	3	2	3	3	4	5	5	5	3	2	4	5	2	3	3	2	1	3	2	3	2	2	1	2	2	0	0	0	1	0	1	3	3	5	2	3	6
750	1987-10-15	1	25.7288	1	1	0	0	2	1	0	4	1	4	2	3	4	3	2	4	4	3	4	4	4	1	1	3	2	1	1	2	1	2	2	1	2	1	0	2	2	0	2	2	2	1	3	1	3	1
751	1986-06-15	0	27.063	1	1	0	0	3	0	0	1	1	4	2	3	3	3	2	4	4	3	3	3	4	2	2	1	2	2	3	3	3	2	2	2	2	1	1	2	2	1	1	1	2	3	3	3	2	6
752	1986-09-15	1	26.811	1	1	0	0	2	1	0	3	1	1	2	3	2	3	2	4	3	3	3	3	3	1	3	2	3	3	1	2	3	1	2	1	1	0	0	1	1	1	3	0	3	3	3	6	2	5
753	1988-08-15	1	24.8932	1	2	1	0	2	1	0	4	1	5	1	1	3	5	3	3	5	3	3	3	3	1	1	3	3	3	1	2	1	1	1	3	0	1	2	2	1	2	2	3	3	2	6	6	6	6
754	1989-08-15	1	23.8932	1	1	0	0	2	1	0	2	1	5	1	1	3	5	4	2	5	3	2	3	2	1	1	3	3	3	1	3	2	1	1	1	3	0	1	2	1	2	2	3	3	2	6	6	6	6
755	1979-04-15	1	34.2356	2	3	0	1	1	0	1	17	4	4	2	4	5	4	4	5	5	4	4	4	4	3	3	3	3	3	3	3	2	3	2	3	1	1	0	2	2	1	2	0	1	1	0	1	0	6
756	1986-07-15	1	26.9808	1	1	0	0	2	1	0	5	1	4	1	3	4	4	5	4	4	3	1	4	2	2	3	2	2	1	2	3	3	3	2	2	2	3	2	2	2	2	1	2	1	5	5	4	2	3
757	1986-06-15	1	27.063	1	1	0	0	3	0	0	3	1	4	4	4	5	5	4	4	4	3	4	4	5	2	2	3	2	2	2	3	3	2	3	3	2	3	2	1	2	2	2	3	3	4	1	5	6	4
758	1985-10-15	1	27.7288	1	1	0	0	2	1	0	6	2	3	2	3	4	4	4	4	5	3	4	4	4	1	2	3	1	2	2	1	1	2	2	1	3	2	0	1	1	0	1	0	1	1	6	1	1	6
759	1990-03-15	1	23.3123	1	1	0	0	3	0	0	1	1	4	2	4	2	4	2	4	2	4	2	4	2	1	1	1	1	1	1	1	1	2	2	2	2	2	2	2	1	1	2	2	2	5	5	4	4	5
760	1980-10-15	1	32.7315	2	2	1	0	1	0	1	13	3	3	2	4	4	4	2	4	4	4	3	4	4	1	2	2	2	3	2	2	1	1	2	2	1	1	0	1	0	0	2	0	3	3	4	4	4	2
761	1989-08-15	1	23.8932	1	1	0	0	1	0	1	4	1	3	2	4	5	4	2	4	4	4	3	4	3	1	2	3	2	2	3	3	2	2	1	2	2	0	0	1	1	0	2	0	3	3	4	4	4	4
762	1986-07-15	1	26.9808	1	1	0	0	2	1	0	5	1	3	2	4	3	4	3	4	4	3	3	4	3	0	1	2	1	2	1	2	1	1	0	0	2	1	0	0	0	1	0	1	2	6	5	6	6	2
763	1985-11-15	1	27.6438	1	1	0	0	2	1	0	6	2	2	3	4	4	4	4	5	4	3	4	4	4	2	3	2	2	2	2	1	2	2	2	1	1	2	0	1	1	1	1	2	2	3	5	4	2	3
764	1983-11-01	1	29.6849	1	2	1	0	1	0	1	8	2	3	2	3	4	4	4	4	4	3	2	4	3	3	3	2	2	2	1	2	3	2	1	2	2	1	1	2	2	1	3	0	2	3	4	4	2	6
765	1988-04-01	1	25.2658	1	1	0	0	1	0	1	4	1	3	2	4	4	4	1	4	5	3	2	4	3	2	2	2	2	3	1	2	1	2	2	2	3	3	0	0	0	0	3	1	3	1	1	3	3	6
766	1987-05-15	1	26.1479	1	1	0	0	2	1	0	4	1	3	2	2	4	2	3	4	4	2	3	4	4	2	3	2	3	2	1	1	3	3	2	1	2	3	0	1	3	0	2	0	1	1	4	2	1	3
767	1976-10-15	1	36.7342	2	3	0	1	1	0	1	18	4	3	2	3	4	3	3	4	4	3	3	4	2	2	3	2	2	3	2	2	2	2	0	2	1	2	0	1	0	0	2	0	3	1	2	5	6	2
768	1964-03-15	1	49.3288	3	3	0	1	2	1	0	25	4	4	2	4	4	4	2	4	4	2	3	3	4	1	1	1	1	2	1	1	2	1	1	1	1	1	0	1	1	0	0	1	1	5	5	2	3	3
769	1987-04-15	1	26.2301	1	1	0	0	2	1	0	3	1	3	4	3	4	1	3	4	4	2	3	3	3	0	2	3	1	2	2	1	2	2	1	2	2	1	0	1	1	1	2	2	1	3	6	4	4	6
770	1988-03-01	1	25.3507	1	1	0	0	2	1	0	2	1	4	2	4	4	3	3	4	5	2	5	4	2	2	3	2	2	1	2	1	1	1	0	1	1	1	0	1	1	0	1	2	2	4	5	2	1	5
771	1987-06-15	1	26.063	1	1	0	0	2	1	0	3	1	4	1	4	3	4	4	4	4	3	3	4	3	2	3	2	3	2	3	2	3	2	2	2	3	1	1	0	1	2	1	1	3	2	4	2	3	3
772	1985-09-01	1	27.8493	1	2	1	0	2	1	0	5	1	4	3	3	4	4	4	4	4	3	3	3	3	2	1	3	1	2	1	1	1	2	2	1	2	2	0	1	0	0	0	1	1	2	6	4	6	2
773	1985-03-15	1	28.3151	1	1	0	0	3	0	0	3	1	4	2	4	3	4	3	4	4	3	4	4	3	3	3	3	2	0	3	2	1	2	2	1	2	2	1	1	2	2	1	2	1	5	5	5	4	6
774	1988-02-15	1	25.3918	1	1	0	0	2	1	0	3	1	3	2	3	3	4	4	4	4	3	3	3	3	1	2	2	2	1	2	1	1	1	2	1	1	2	2	1	1	1	2	2	1	6	6	6	6	0
775	1989-08-15	1	23.8932	1	1	0	0	2	1	0	1	1	3	2	3	4	3	2	4	2	3	2	3	3	1	1	2	1	0	2	2	2	2	1	2	2	0	0	0	3	1	3	1	2	5	5	6	2	5
776	1987-10-15	1	25.7288	1	1	0	0	2	1	0	2	1	1	2	3	4	3	3	4	4	3	4	4	2	2	2	1	2	2	1	3	2	2	1	2	2	0	0	0	0	1	0	0	1	3	5	2	3	3
777	1987-11-15	1	25.6438	1	1	0	0	2	1	0	5	1	4	2	3	4	3	2	4	4	3	3	4	4	3	2	2	2	2	1	2	1	2	2	2	2	1	0	1	1	1	1	1	2	1	1	1	1	3
778	1985-07-15	0	27.9808	1	1	0	0	2	1	0	5	1	4	2	3	4	4	4	4	3	4	3	4	4	2	2	3	2	2	2	1	2	1	3	2	3	1	1	2	0	1	0	2	2	3	3	1	3	3
779	1989-01-15	1	24.474	1	1	0	0	1	0	1	4	1	4	3	4	5	5	4	4	5	3	4	4	3	3	3	3	3	3	3	3	3	3	3	3	3	3	0	0	2	1	0	0	3	1	4	2	3	6
780	1982-02-15	1	31.3945	2	2	1	0	2	1	0	8	2	5	2	5	4	4	3	3	4	3	4	4	3	1	3	1	2	2	3	2	2	2	2	1	1	1	0	1	2	1	0	2	2	1	2	1	1	3
781	1985-11-01	1	27.6822	1	2	1	0	1	0	1	5	1	3	2	4	2	4	3	4	3	3	2	4	2	2	3	2	2	1	2	2	3	2	1	1	3	2	0	2	1	1	1	2	2	4	6	6	6	4
782	1977-01-15	1	36.4822	2	3	0	1	1	0	1	18	4	4	2	5	5	4	4	5	3	3	3	3	5	1	2	1	2	3	2	2	1	1	1	0	1	1	1	1	1	2	0	2	2	1	1	3	3	3
783	1978-03-15	1	35.3205	2	3	0	1	1	0	1	15	3	3	2	3	3	3	3	3	3	3	3	4	3	1	2	2	2	2	3	2	2	2	2	2	1	2	0	0	1	1	1	1	2	5	5	5	4	5
784	1974-04-15	1	39.2384	2	2	1	0	1	0	1	18	4	4	2	4	4	4	4	4	4	4	4	4	3	2	2	2	2	2	3	2	2	2	2	2	2	1	0	1	0	1	1	1	3	3	5	2	3	5
785	1970-10-15	1	42.7397	3	3	0	1	1	0	1	22	4	4	2	4	3	4	3	4	4	3	3	4	3	3	3	3	2	1	2	2	2	2	3	3	3	1	1	1	1	1	2	0	2	5	6	6	4	6
786	1969-05-01	1	44.1973	3	3	0	1	1	0	1	23	4	3	2	3	3	4	2	4	4	3	2	4	2	2	2	3	3	2	1	1	1	1	2	1	2	3	0	3	1	2	2	2	2	4	6	4	4	4
787	1985-04-15	1	28.2301	1	2	1	0	2	1	0	6	2	4	2	4	3	4	4	4	4	4	3	4	3	2	2	3	3	3	2	3	2	2	2	2	3	2	0	1	1	1	2	1	3	1	2	1	1	3
788	1988-07-15	1	24.9781	1	1	0	0	2	1	0	2	1	5	2	5	4	3	2	4	3	3	2	4	3	1	2	1	2	2	1	3	2	1	2	2	0	1	1	3	1	0	3	1	2	5	6	6	4	2
789	1978-12-15	1	34.5671	2	2	1	0	1	0	1	16	4	3	2	4	3	4	3	4	4	3	3	4	2	1	2	2	2	1	2	1	1	3	2	1	3	3	0	2	3	2	3	0	3	5	6	4	6	6
790	1987-11-15	0	25.6438	1	1	0	0	2	1	0	1	1	4	1	4	4	4	3	4	3	3	2	4	1	2	2	3	3	2	1	2	1	2	2	1	2	3	1	2	3	0	2	2	0	3	6	4	6	6
791	1988-10-15	1	24.726	1	1	0	0	3	0	0	1	1	4	2	4	4	4	4	5	5	3	3	4	2	2	3	3	2	1	1	3	3	2	3	3	3	2	0	2	3	2	2	3	3	4	5	2	3	5
792	1977-12-15	1	35.5671	2	2	1	0	1	0	1	16	4	4	4	4	4	4	4	4	4	3	4	4	4	3	3	3	3	3	2	3	3	2	2	2	1	1	0	1	0	0	0	0	0	4	5	2	3	5
793	1968-10-15	1	44.7397	3	3	0	1	2	1	0	24	4	3	2	3	2	4	3	4	4	3	2	4	2	2	3	3	2	2	2	3	3	2	2	3	2	2	0	1	2	1	1	1	3	3	3	3	5	5
794	1972-11-15	1	40.6521	3	3	0	1	1	0	1	22	4	3	2	3	2	4	3	4	4	3	2	4	2	2	3	3	2	2	2	3	3	2	2	3	2	2	0	1	2	1	1	1	3	3	3	3	5	5
795	1984-12-15	1	28.5616	1	2	1	0	2	1	0	8	2	3	4	4	5	4	5	4	5	4	3	4	5	1	2	3	2	3	3	2	3	3	3	2	2	0	0	1	1	1	2	0	2	1	2	3	1	3
796	1989-01-15	1	24.474	1	1	0	0	2	1	0	3	1	3	2	3	3	4	2	3	2	3	3	3	3	0	2	1	2	2	2	1	2	2	1	2	3	1	0	1	2	1	1	1	2	3	5	2	3	3
797	1987-10-01	1	25.7671	1	1	0	0	2	1	0	4	1	4	2	4	1	3	1	4	3	2	2	4	3	1	1	2	1	1	2	1	2	2	2	1	2	1	2	2	1	2	1	2	2	1	1	3	1	3
798	1970-04-01	1	43.2795	3	1	0	0	1	0	1	22	4	2	2	2	3	4	2	4	3	3	2	4	2	2	1	3	2	2	2	2	1	1	1	1	1	1	0	1	1	1	2	1	1	5	5	2	5	1
799	1966-02-15	1	47.4055	3	3	0	1	1	0	1	25	4	2	2	3	2	4	1	5	4	2	2	4	3	1	2	2	1	0	1	2	2	1	1	2	1	1	0	0	0	0	0	0	0	3	5	4	6	4
800	1989-07-01	1	24.0164	1	1	0	0	1	0	1	1	1	4	1	4	3	4	2	4	3	4	3	4	4	2	1	3	2	2	2	2	2	2	2	2	3	3	0	0	1	0	2	2	3	1	1	0	0	5
801	1988-06-15	1	25.0603	1	1	0	0	3	0	0	1	1	4	2	3	3	4	2	4	2	4	2	4	2	3	3	2	2	1	3	1	2	1	1	1	1	0	0	1	1	1	3	1	2	2	3	3	2	5
802	1983-07-15	1	29.9836	1	2	1	0	2	1	0	7	2	3	2	2	4	3	4	4	4	1	1	3	2	2	2	1	2	2	1	2	2	1	1	0	1	1	0	0	1	1	2	0	2	5	5	4	6	2
803	1987-04-15	1	26.2301	1	1	0	0	2	1	0	5	1	3	2	4	4	4	4	4	4	4	2	4	2	1	2	3	2	3	3	2	2	2	2	1	3	2	0	0	0	0	0	0	1	1	2	1	1	6
804	1989-11-15	1	23.6411	1	1	0	0	3	0	0	1	1	3	2	3	2	3	2	3	3	3	3	3	3	2	2	2	2	2	2	2	2	2	2	2	2	2	0	1	1	1	2	1	1	1	1	3	3	3
805	1971-06-15	1	42.074	3	2	1	0	1	0	1	15	3	3	2	3	4	4	4	4	5	1	4	5	4	2	2	2	2	2	2	2	2	2	2	1	1	1	0	1	0	0	0	0	1	5	5	4	4	6
806	1986-06-15	1	27.063	1	2	1	0	2	1	0	4	1	5	1	3	3	3	3	4	4	3	3	3	2	1	1	2	2	2	3	1	3	0	1	1	1	3	0	1	0	2	2	2	2	5	6	6	6	6
807	1985-03-15	1	28.3151	1	1	0	0	2	1	0	4	1	4	4	4	4	4	4	4	4	4	4	4	4	1	1	1	1	1	1	1	1	1	1	1	1	1	0	0	1	0	0	0	1	1	1	1	1	3
808	1962-02-01	1	51.4466	3	3	0	1	1	0	1	33	4	4	3	3	2	2	2	2	3	2	2	3	3	2	3	1	1	2	1	3	2	1	1	1	1	1	0	1	1	1	1	1	1	3	3	5	2	3
809	1968-04-15	1	45.2411	3	3	0	1	2	1	0	24	4	3	2	3	4	5	4	3	4	3	2	4	2	2	1	1	2	2	1	1	1	2	1	2	2	2	0	1	1	0	3	0	2	6	6	6	6	6
810	1974-03-15	1	39.3233	2	3	0	1	1	0	1	19	4	1	1	2	4	4	4	4	4	3	2	1	3	2	2	2	3	1	1	2	0	0	0	1	2	0	0	0	0	0	0	0	1	6	6	6	6	4
811	1986-02-15	1	27.3918	1	1	0	0	2	1	0	5	1	3	2	2	3	3	3	3	4	2	4	4	5	1	1	3	3	2	1	1	2	2	3	0	2	3	0	2	3	2	2	1	2	1	6	6	6	2
812	1991-05-15	1	22.1452	1	1	0	0	2	1	0	1	1	4	1	3	4	3	2	4	4	3	2	4	2	1	3	3	3	1	1	1	3	3	3	2	3	2	0	2	3	1	2	2	3	5	3	3	1	3
813	1966-12-01	1	46.6137	3	3	0	1	1	0	1	24	4	3	2	4	3	4	2	4	4	4	3	4	3	1	3	2	2	1	2	3	3	2	3	0	2	1	0	1	1	3	3	1	3	0	0	1	0	6
814	1987-02-15	1	26.3918	1	2	1	0	3	0	0	3	1	4	3	4	4	4	4	4	4	4	4	4	4	2	2	3	2	2	1	2	3	2	2	2	2	2	0	1	2	2	2	2	2	2	4	2	6	1
815	1989-10-15	1	23.726	1	1	0	0	2	1	0	2	1	4	2	4	3	4	3	4	5	1	2	4	2	2	3	3	2	2	1	2	3	2	2	3	3	2	2	2	2	3	3	3	3	5	3	3	5	5
816	1984-01-15	1	29.4795	1	2	1	0	1	0	1	7	2	5	2	4	4	5	3	4	4	3	4	4	4	2	3	1	1	2	3	3	3	3	2	3	2	0	0	0	0	0	2	1	2	3	3	3	5	2
817	1982-01-15	1	31.4795	2	1	0	0	1	0	1	11	3	5	5	5	3	5	4	5	5	3	4	4	4	3	3	3	3	3	3	2	1	2	3	3	3	3	0	3	3	0	3	1	3	3	5	2	3	6
818	1992-01-15	1	21.474	1	1	0	0	1	0	1	5	1	3	1	3	4	3	2	4	4	3	4	4	2	2	3	3	1	2	2	2	3	2	1	2	3	1	2	0	0	1	1	1	2	3	6	1	3	3
819	1983-10-15	1	29.7315	1	2	1	0	1	0	1	7	2	4	2	4	4	4	2	4	5	3	4	4	2	2	3	3	3	1	2	2	3	3	3	3	3	3	0	1	2	1	2	0	3	3	3	3	2	5
820	1988-03-15	1	25.3123	1	1	0	0	2	1	0	1	1	4	2	4	3	4	3	4	4	4	4	4	4	2	2	2	2	2	2	2	3	2	2	1	2	2	0	2	1	0	1	1	2	3	4	4	4	2
821	1980-10-15	1	32.7315	2	2	1	0	1	0	1	13	3	4	3	4	4	4	3	4	5	3	3	4	4	1	1	3	3	0	2	1	2	1	1	2	2	1	0	0	0	0	0	0	1	5	6	4	4	6
822	1981-07-15	1	31.9836	2	2	1	0	1	0	1	8	2	4	2	3	4	4	4	4	4	3	4	4	4	3	3	3	2	3	2	3	3	3	2	3	1	1	0	0	1	1	1	0	1	1	1	1	1	6
823	1992-02-15	1	21.389	1	1	0	0	2	1	0	1	1	4	2	4	4	3	3	4	4	3	4	4	4	3	3	3	3	2	3	3	3	3	3	3	3	3	0	2	2	1	1	3	3	5	5	4	2	5
824	1984-02-15	1	29.3945	1	1	0	0	3	0	0	3	1	3	2	3	4	4	4	4	4	4	2	3	3	3	3	3	3	2	2	2	3	3	3	2	3	2	1	0	2	0	2	0	3	5	5	4	6	1
825	1976-03-15	1	37.3205	2	3	0	1	1	0	1	17	4	5	1	4	5	4	5	4	5	4	5	4	4	2	3	3	3	2	1	3	2	2	1	2	2	0	0	0	0	0	1	0	1	5	5	4	4	6
826	1985-12-15	1	27.5616	1	1	0	0	2	1	0	5	1	5	2	5	5	5	2	5	1	5	5	5	5	3	3	3	3	3	3	3	3	3	3	3	3	3	0	0	3	2	2	2	2	0	0	0	0	0
827	1981-12-15	1	31.5644	2	1	0	0	3	0	0	3	1	3	2	3	3	4	3	4	4	3	3	3	2	2	3	2	1	0	3	2	3	2	2	1	1	1	0	1	1	0	2	3	2	3	3	3	1	5
828	1981-10-15	1	31.7315	2	2	1	0	2	1	0	8	2	4	2	4	4	4	4	4	4	3	3	4	3	2	3	3	2	3	1	2	2	3	2	2	3	0	0	2	2	1	2	2	3	3	3	1	1	5
829	1979-11-15	1	33.6493	2	2	1	0	1	0	1	12	3	3	1	3	4	4	4	4	4	4	2	4	3	2	3	2	3	3	1	2	3	2	2	0	3	2	0	2	1	1	3	2	3	3	3	3	3	3
830	1989-07-15	1	23.9781	1	1	0	0	2	1	0	1	1	4	2	3	3	3	3	4	3	3	3	3	3	2	2	2	2	2	2	2	2	2	2	2	3	2	0	0	0	0	2	0	1	4	5	4	4	4
831	1987-01-15	1	26.4767	1	2	1	0	2	1	0	5	1	3	2	3	3	4	2	4	4	3	2	3	2	2	1	2	1	1	2	2	3	3	3	3	2	1	0	0	0	1	1	1	1	1	1	1	1	3
832	1983-12-15	1	29.5644	1	2	1	0	2	1	0	4	1	4	2	3	4	4	4	5	5	3	4	4	4	2	2	2	2	3	3	2	2	2	2	2	2	2	0	2	3	1	1	0	1	1	2	3	3	6
833	1990-02-15	1	23.389	1	2	1	0	2	1	0	1	1	4	3	3	3	2	2	4	4	2	4	4	4	1	1	3	3	1	3	2	3	1	1	1	3	1	0	0	1	1	2	2	2	2	6	0	3	5
834	1986-12-15	1	26.5616	1	1	0	0	2	1	0	3	1	3	1	3	3	3	2	4	2	3	2	3	3	1	1	2	2	0	0	1	1	1	2	1	2	1	0	1	1	0	2	0	1	5	6	6	6	2
835	1973-09-15	1	39.8192	2	3	0	1	1	0	1	19	4	4	4	5	5	3	4	4	4	4	4	4	5	3	3	3	3	2	2	1	1	2	3	2	2	2	0	2	0	0	1	0	1	0	2	1	1	5
836	1985-01-15	1	28.4767	1	2	1	0	3	0	0	4	1	4	2	4	4	4	3	4	4	3	3	5	4	3	3	3	3	2	3	1	3	2	1	3	3	3	1	1	2	1	2	2	2	2	4	2	1	5
837	1983-01-15	1	30.4795	2	2	1	0	2	1	0	7	2	4	2	5	4	5	4	4	4	3	4	4	3	3	3	3	3	1	2	2	1	2	3	2	2	1	0	0	2	1	1	1	1	4	3	3	5	5
838	1984-05-15	1	29.1479	1	1	0	0	2	1	0	7	2	2	2	2	4	2	2	3	3	1	2	3	3	1	2	3	2	0	2	2	3	2	3	2	3	2	0	1	2	1	1	0	3	3	6	6	6	6
839	1989-02-15	1	24.389	1	1	0	0	2	1	0	2	1	4	2	3	5	4	4	4	4	4	4	4	4	3	3	3	2	2	2	1	2	2	2	2	2	2	0	1	1	1	1	1	1	3	3	5	2	3
840	1985-04-15	1	28.2301	1	1	0	0	2	1	0	4	1	4	2	4	5	4	2	4	2	4	4	2	4	1	1	3	3	3	2	2	2	2	2	2	2	2	1	1	2	2	1	1	1	3	3	5	2	3
841	1988-02-15	1	25.3918	1	1	0	0	2	1	0	2	1	4	2	3	4	4	4	4	4	4	4	4	4	3	3	3	2	2	2	1	2	2	2	2	2	2	0	1	1	1	1	1	1	3	3	5	2	3
842	1989-11-15	1	23.6411	1	1	0	0	2	1	0	1	1	4	3	3	3	3	4	3	4	3	3	3	4	1	3	3	2	1	1	1	2	2	2	1	1	2	0	1	1	1	2	1	2	3	3	1	1	3
843	1986-11-01	1	26.6822	1	1	0	0	1	0	1	5	1	4	1	4	3	4	2	4	3	4	3	4	4	2	1	3	2	2	2	2	2	2	2	2	3	3	0	0	1	0	2	2	3	3	3	3	3	5
844	1983-11-15	1	29.6466	1	2	1	0	2	1	0	7	2	3	2	4	4	4	3	4	3	3	3	3	3	1	2	2	2	2	2	2	2	1	2	1	2	2	0	1	1	1	2	1	2	4	5	4	4	2
845	1985-01-15	0	28.4767	1	2	1	0	1	0	1	5	1	3	2	3	4	3	4	4	4	4	2	4	2	2	2	3	1	3	2	1	3	1	1	1	2	2	0	2	2	1	2	1	2	5	5	2	3	5
846	1992-05-15	1	21.1425	1	1	0	0	2	1	0	2	1	4	4	3	2	4	5	4	5	3	5	4	4	2	3	3	3	2	3	1	3	3	1	1	3	2	0	2	2	0	2	1	3	1	1	0	1	3
847	1989-12-15	1	23.5589	1	1	0	0	1	0	1	3	1	4	3	4	4	5	4	4	4	3	4	4	4	3	3	3	2	3	2	3	3	2	2	1	2	2	1	1	2	1	1	2	2	2	4	2	3	5
848	1986-10-01	1	26.7671	1	1	0	0	1	0	1	5	1	3	2	3	3	3	4	4	4	3	3	3	3	2	3	3	3	3	3	3	2	2	2	2	2	1	0	2	1	1	1	1	2	2	4	4	2	5
849	1988-12-15	1	24.5589	1	1	0	0	2	1	0	2	1	4	2	3	4	4	2	4	4	3	2	4	3	2	3	2	2	2	1	2	3	2	3	2	2	3	1	2	2	2	3	1	2	3	3	3	2	5
850	1989-07-15	1	23.9781	1	1	0	0	2	1	0	2	1	3	2	4	2	3	2	3	4	3	3	2	3	2	2	3	2	2	2	1	3	1	2	1	1	2	0	0	1	1	1	0	2	3	5	6	4	4
851	1985-11-15	1	27.6438	1	1	0	0	2	1	0	3	1	3	4	4	4	4	4	4	4	3	3	3	4	1	3	2	2	2	2	2	1	2	1	1	1	1	0	0	0	2	2	0	1	5	5	4	2	3
852	1985-07-15	0	27.9808	1	1	0	0	2	1	0	5	1	3	2	3	4	4	5	4	3	3	2	4	4	3	3	3	3	1	2	2	3	3	3	2	2	2	1	2	1	2	2	0	1	3	0	3	0	6
853	1984-05-15	1	29.1479	1	2	1	0	1	0	1	6	2	4	3	4	3	4	3	4	3	3	3	3	3	2	1	2	1	0	1	2	1	2	2	1	1	0	0	1	1	1	2	1	1	0	1	0	0	6
854	1989-07-15	1	23.9781	1	1	0	0	2	1	0	3	1	3	2	3	4	3	4	4	4	3	3	3	3	2	2	2	2	1	2	2	3	1	2	1	2	2	0	1	1	0	1	0	2	3	5	4	4	6
855	1988-01-15	1	25.4767	1	1	0	0	2	1	0	4	1	3	2	2	4	4	4	4	4	2	4	4	2	3	2	3	3	3	2	1	3	3	3	2	3	0	0	1	2	2	1	1	3	1	2	3	3	5
856	1966-05-15	1	47.1616	3	2	1	0	1	0	1	20	4	4	4	4	4	4	4	5	4	4	4	5	4	1	1	2	2	3	3	2	1	2	2	2	2	1	0	1	1	1	1	1	2	1	3	1	1	5
857	1990-01-15	1	23.474	1	1	0	0	2	1	0	1	1	3	2	4	2	3	2	4	3	2	2	4	2	3	3	3	2	2	3	1	3	2	1	1	3	2	2	1	2	1	3	0	2	1	4	4	4	6
858	1971-02-15	1	42.4027	3	3	0	1	1	0	1	23	4	3	2	3	2	5	4	4	4	4	4	4	4	1	3	2	2	1	2	2	2	1	1	2	3	1	0	0	0	1	1	0	3	0	2	0	0	6
859	1981-09-15	1	31.8137	2	3	0	1	2	1	0	9	2	3	2	4	4	4	4	4	4	3	2	4	4	2	1	3	3	3	1	2	2	2	2	1	3	0	0	0	1	1	3	0	3	2	6	2	3	6
860	1966-06-15	1	47.0767	3	3	0	1	1	0	1	24	4	3	5	3	5	4	5	5	5	3	2	3	4	2	1	3	3	2	2	2	3	2	2	1	2	0	0	1	1	1	2	1	2	0	0	0	1	1
861	1988-10-15	1	24.726	1	1	0	0	2	1	0	3	1	3	2	3	2	3	2	3	3	1	4	5	2	1	2	1	2	1	3	2	0	2	3	3	2	0	1	0	0	0	1	0	1	1	3	1	0	1
862	1987-02-15	1	26.3918	1	2	1	0	3	0	0	4	1	4	2	3	2	3	2	4	4	1	3	4	5	2	2	1	1	1	2	2	3	3	3	2	2	1	2	1	1	1	1	0	3	1	1	3	3	5
863	1990-05-15	1	23.1452	1	1	0	0	2	1	0	2	1	4	1	3	1	3	1	3	2	3	2	3	1	3	3	2	3	1	2	2	3	2	3	3	2	2	0	1	2	2	1	0	2	3	5	4	4	4
864	1973-12-15	1	39.5699	2	3	0	1	1	0	1	19	4	3	2	3	2	4	2	3	3	3	2	4	2	2	2	1	1	2	3	2	0	0	1	1	1	2	0	0	1	1	2	2	2	3	3	3	1	1
865	1988-05-15	1	25.1452	1	1	0	0	2	1	0	4	1	5	5	5	4	4	5	4	5	3	4	4	5	3	1	3	1	1	1	2	2	1	2	3	1	0	0	0	2	1	2	0	3	1	4	0	0	3
866	1990-12-15	1	22.5589	1	1	0	0	1	0	1	3	1	4	2	3	3	4	4	4	4	2	4	4	4	2	3	2	2	2	2	1	3	1	2	3	2	2	0	1	1	0	1	1	2	1	4	2	3	6
867	1973-01-01	1	40.5233	3	3	0	1	1	0	1	21	4	4	2	4	4	4	4	5	4	3	4	5	3	1	3	3	3	2	3	2	2	3	3	1	2	1	0	1	2	1	2	2	3	1	2	3	3	1
868	1984-09-15	1	28.811	1	2	1	0	2	1	0	6	2	4	2	4	3	4	4	4	4	3	2	4	3	1	1	2	2	1	2	2	1	2	2	2	2	1	0	1	1	1	2	2	2	6	6	4	4	2
869	1978-08-15	1	34.9014	2	2	1	0	1	0	1	11	3	3	2	4	4	2	4	5	4	4	4	5	4	0	1	3	3	2	1	3	2	1	2	0	1	3	0	2	1	0	0	1	1	6	6	6	6	6
870	1979-01-15	1	34.4822	2	3	0	1	1	0	1	16	4	5	2	4	4	4	5	5	5	4	5	4	4	1	2	2	2	1	1	3	2	1	1	2	1	2	0	0	1	1	2	1	3	1	2	0	1	6
871	1989-01-15	1	24.474	1	1	0	0	1	0	1	3	1	4	1	4	3	4	2	3	2	3	3	2	2	1	2	2	1	2	0	2	2	2	2	1	3	1	0	0	3	1	2	2	3	6	5	5	6	4
872	1987-09-15	0	25.811	1	1	0	0	2	1	0	2	1	4	1	3	5	4	2	5	4	4	2	5	4	2	3	3	2	3	1	1	1	2	2	1	3	3	0	1	3	2	1	2	3	3	6	6	6	4
873	1983-11-15	1	29.6466	1	2	1	0	2	1	0	7	2	4	2	4	5	4	2	3	5	4	3	4	5	3	3	2	3	3	2	2	3	3	3	2	2	2	0	1	2	0	2	0	2	3	6	6	6	4
874	1980-05-15	1	33.1507	2	2	1	0	1	0	1	13	3	5	2	3	3	3	2	4	2	4	1	3	3	3	3	3	2	2	3	3	1	2	3	3	2	1	2	3	3	3	2	3	2	1	3	2	5	5
875	1990-05-15	1	23.1452	1	1	0	0	2	1	0	1	1	5	2	3	4	4	2	3	4	4	3	4	3	1	3	2	1	0	1	2	2	2	3	2	2	0	0	1	1	1	3	2	2	3	5	4	4	2
876	1983-02-15	1	30.3945	2	2	1	0	1	0	1	10	2	3	5	2	4	4	4	4	4	2	3	4	4	1	3	3	1	1	0	0	3	1	1	1	1	1	0	0	1	1	2	1	3	2	3	2	3	1
877	1986-03-15	1	27.3151	1	2	1	0	2	1	0	5	1	4	2	3	4	3	4	4	3	4	2	4	4	2	3	3	3	2	3	1	1	3	2	3	1	2	0	2	3	2	2	2	2	6	6	6	6	6
878	1988-12-15	0	24.5589	1	1	0	0	2	1	0	3	1	3	2	4	5	4	5	4	5	3	3	3	4	3	3	2	3	1	3	2	1	3	3	3	3	1	0	0	1	1	3	1	3	3	1	3	3	5
879	1971-02-01	1	42.4411	3	3	0	1	1	0	1	22	4	4	3	3	2	3	3	5	4	4	4	4	3	3	1	3	3	2	2	3	1	1	3	3	3	0	0	0	1	2	1	0	3	1	1	1	1	3
880	1987-01-15	1	26.4767	1	1	0	0	2	1	0	2	1	5	2	4	4	5	4	5	4	2	2	4	3	3	1	3	2	1	3	3	1	3	2	2	1	1	0	1	0	0	2	1	3	2	3	1	1	5
881	1985-04-15	1	28.2301	1	1	0	0	2	1	0	5	1	3	1	2	3	5	4	5	4	3	4	4	4	2	2	2	2	1	1	2	2	1	2	0	2	1	0	0	0	0	1	1	0	1	2	3	0	5
882	1982-02-15	1	31.3945	2	1	0	0	1	0	1	8	2	1	3	4	5	4	3	5	5	4	4	5	4	2	3	3	3	3	2	2	3	2	2	2	2	2	0	0	2	2	2	2	3	6	6	6	6	6
883	1984-12-15	1	28.5616	1	2	1	0	3	0	0	4	1	5	3	4	4	4	3	4	4	3	3	4	4	2	2	2	2	2	3	2	3	2	1	1	2	3	1	1	1	1	1	3	3	1	2	3	3	5
884	1981-06-15	1	32.0658	2	2	1	0	2	1	0	10	2	4	2	4	3	4	2	3	4	3	1	4	4	2	3	3	2	3	2	1	2	3	2	1	2	2	0	1	2	1	2	1	2	2	4	2	3	6
885	1989-12-15	1	23.5589	1	1	0	0	2	1	0	3	1	4	2	3	4	3	4	3	5	3	4	4	3	2	3	2	1	1	1	0	2	1	1	2	1	1	1	1	0	1	1	1	1	3	3	1	1	1
886	1984-02-15	1	29.3945	1	2	1	0	2	1	0	8	2	4	2	3	4	3	4	4	4	3	2	4	2	2	1	2	1	1	1	1	1	2	1	1	3	2	0	3	1	2	2	2	2	2	4	2	3	6
887	1983-11-15	1	29.6466	1	2	1	0	2	1	0	7	2	2	2	4	3	4	2	4	4	4	3	4	3	1	2	3	2	2	2	2	2	2	3	1	2	2	1	1	2	2	2	3	2	2	4	2	3	6
888	1989-02-15	1	24.389	1	1	0	0	2	1	0	3	1	5	2	5	4	4	4	2	4	5	4	5	5	2	2	3	3	1	3	1	1	1	2	3	3	3	0	0	1	0	2	2	2	5	3	0	3	5
889	1975-03-15	1	38.3233	2	2	1	0	1	0	1	16	4	3	4	2	4	4	4	4	4	2	4	4	4	2	3	3	2	2	0	2	1	2	2	2	3	3	3	2	2	0	0	1	1	1	2	1	1	1
890	1989-02-15	1	24.389	1	1	0	0	2	1	0	2	1	4	2	3	4	4	2	4	4	2	3	4	4	2	3	3	2	1	3	2	3	3	2	2	2	0	0	0	0	0	1	0	1	4	5	0	5	6
891	1982-10-15	1	30.7315	2	2	1	0	2	1	0	7	2	4	1	2	2	4	4	4	4	3	4	4	2	1	3	3	1	2	2	1	3	2	1	2	1	1	0	2	1	1	2	1	2	1	1	1	1	6
892	1988-12-15	1	24.5589	1	1	0	0	2	1	0	2	1	5	2	5	4	5	5	5	5	3	5	5	5	2	1	3	3	1	2	3	3	1	1	3	1	1	0	2	0	0	1	0	3	3	6	4	6	2
893	1986-05-15	1	27.1479	1	2	1	0	3	0	0	3	1	4	2	4	4	4	3	4	5	3	3	4	3	2	3	2	2	3	3	2	3	2	3	1	2	1	0	1	1	1	1	2	2	2	4	4	2	5
894	1988-02-15	1	25.3918	1	1	0	0	2	1	0	3	1	4	2	4	4	4	3	4	5	3	3	4	3	2	3	2	2	3	3	2	3	2	3	1	2	1	0	1	1	1	1	2	2	2	4	4	2	5
895	1987-05-15	1	26.1479	1	1	0	0	1	0	1	7	2	4	2	4	2	3	3	4	4	3	4	4	4	1	1	3	2	3	3	2	2	2	3	2	1	0	0	2	2	0	2	0	3	3	6	4	4	6
896	1974-05-15	1	39.1562	2	3	0	1	1	0	1	20	4	3	3	2	3	4	3	4	3	4	2	4	3	1	1	1	1	2	1	2	2	1	2	2	2	3	0	2	2	1	2	2	3	2	3	2	3	3
897	1973-07-15	1	39.989	2	3	0	1	1	0	1	20	4	4	2	4	4	4	4	4	4	4	3	4	4	1	2	3	3	2	0	2	2	3	3	3	3	3	0	0	2	2	0	1	1	0	2	0	0	6
898	1988-11-15	1	24.6411	1	2	1	0	2	1	0	3	1	5	3	3	3	5	2	5	4	5	4	5	4	3	2	1	2	2	2	3	2	2	1	2	2	2	2	2	2	1	2	2	1	1	4	0	1	6
899	1981-04-15	1	32.2329	2	2	1	0	2	1	0	9	2	3	2	3	5	3	2	4	4	1	3	4	4	3	2	2	3	2	1	1	2	2	2	3	2	3	0	0	2	2	1	1	2	0	4	0	0	5
900	1987-03-15	1	26.3151	1	2	1	0	2	1	0	5	1	4	2	3	2	4	4	2	3	4	2	4	2	1	1	1	1	1	1	1	2	2	2	2	2	1	1	1	1	1	2	1	1	3	6	4	4	4
901	1988-09-15	0	24.8082	1	1	0	0	3	0	0	1	1	4	3	4	3	4	2	4	3	4	3	4	3	2	2	2	3	2	3	2	3	2	2	3	2	3	2	2	3	2	3	2	3	0	0	0	0	0
902	1987-08-15	1	25.8959	1	1	0	0	2	1	0	3	1	5	1	2	3	3	2	2	4	2	3	3	3	1	2	3	3	1	3	1	2	2	2	1	3	0	0	2	2	1	3	2	3	3	3	5	5	2
903	1987-09-15	1	25.811	1	1	0	0	2	1	0	3	1	4	3	4	3	4	4	4	4	2	4	4	4	2	2	2	2	2	1	1	2	2	2	1	1	1	1	1	2	2	2	2	2	0	0	1	0	0
904	1966-01-15	1	47.4904	3	3	0	1	1	0	1	25	4	4	2	3	2	4	4	4	4	3	2	4	2	2	1	3	1	2	2	2	2	1	1	1	2	2	2	1	1	2	1	1	1	1	1	1	1	1
905	1977-08-15	1	35.9014	2	2	1	0	1	0	1	16	4	3	3	4	2	4	1	4	3	1	2	4	3	2	3	3	2	3	2	3	3	2	2	2	3	2	0	1	2	1	2	1	3	1	1	1	1	1
906	1989-08-15	1	23.8932	1	1	0	0	2	1	0	2	1	3	2	3	1	4	2	3	5	5	3	5	4	2	1	3	2	1	3	3	0	1	2	2	3	3	3	1	1	0	2	2	3	4	6	4	6	6
907	1989-08-15	1	23.8932	1	1	0	0	2	1	0	2	1	4	2	3	4	3	4	4	4	3	4	3	2	1	2	3	3	0	1	1	2	1	1	3	2	3	2	0	1	0	0	1	1	3	5	4	2	3
908	1989-06-15	1	24.0603	1	1	0	0	2	1	0	1	1	3	2	3	3	4	2	3	3	2	4	4	3	2	2	2	2	2	2	2	2	2	2	2	2	2	2	2	2	2	2	2	2	3	3	3	3	3
909	1986-07-15	1	26.9808	1	2	1	0	3	0	0	3	1	5	2	4	3	4	4	4	4	3	4	4	5	3	2	3	3	2	3	3	3	2	3	3	3	1	0	0	1	1	2	2	2	3	3	3	3	5
910	1990-10-15	1	22.726	1	1	0	0	2	1	0	1	1	4	2	4	3	4	2	3	3	3	2	4	3	2	2	2	2	1	2	2	2	2	2	2	2	1	2	0	1	1	2	1	0	3	3	5	6	6
911	1989-03-15	1	24.3123	1	1	0	0	2	1	0	2	1	4	4	3	4	3	4	4	4	3	4	4	4	0	3	3	3	3	3	2	2	2	2	3	3	2	0	0	1	1	1	1	2	0	0	0	0	6
912	1984-02-01	1	29.4329	1	2	1	0	1	0	1	8	2	3	2	3	4	4	4	4	4	3	3	3	4	2	1	2	1	1	2	1	3	1	1	2	2	0	0	1	2	1	1	0	2	2	3	0	3	5
913	1986-05-15	1	27.1479	1	2	1	0	2	1	0	5	1	5	3	3	4	4	4	5	4	2	3	2	3	2	2	2	1	1	1	1	2	1	2	2	2	1	0	0	1	0	0	0	1	1	2	1	1	6
914	1978-12-15	1	34.5671	2	3	0	1	1	0	1	15	3	3	1	4	2	4	3	4	3	3	3	4	1	2	3	3	1	2	2	3	3	3	3	0	1	2	2	0	1	0	2	2	2	6	6	4	4	4
915	1982-09-15	1	30.8137	2	2	1	0	1	0	1	10	2	3	2	4	3	4	5	4	4	4	3	3	4	2	2	2	2	2	2	1	2	2	2	1	2	2	1	1	2	2	3	2	2	4	5	4	4	6
916	1986-05-15	1	27.1479	1	2	1	0	2	1	0	5	1	2	2	3	2	4	2	4	3	2	2	4	2	3	3	2	2	3	2	2	3	3	2	3	2	2	1	1	0	0	1	1	1	3	4	4	4	2
917	1984-02-01	1	29.4329	1	2	1	0	2	1	0	5	1	4	3	4	4	3	4	4	4	4	4	4	4	2	3	3	3	3	2	3	1	3	2	1	3	3	0	1	1	0	2	2	3	5	3	3	3	6
918	1985-09-15	1	27.811	1	1	0	0	2	1	0	3	1	3	4	4	4	4	4	4	5	3	3	4	4	1	1	3	3	2	2	2	1	1	2	1	2	0	2	2	1	1	2	2	1	1	1	5	2	3
919	1987-02-15	1	26.3918	1	1	0	0	2	1	0	2	1	4	1	3	3	4	4	4	5	3	4	4	4	1	2	2	2	1	2	2	3	2	2	0	3	0	0	0	1	1	1	1	2	1	4	4	6	4
920	1983-10-15	1	29.7315	1	2	1	0	2	1	0	5	1	4	3	3	4	3	4	4	5	3	3	4	5	2	2	2	1	3	3	2	2	1	1	1	2	1	0	0	0	1	1	1	2	2	4	2	5	5
921	1987-01-15	1	26.4767	1	2	1	0	2	1	0	5	1	5	5	4	4	4	4	5	5	3	3	4	5	2	3	3	3	2	2	3	3	3	3	2	3	2	1	2	1	1	2	2	3	2	4	4	4	6
922	1983-09-15	1	29.8137	1	2	1	0	2	1	0	6	2	4	2	3	4	4	3	4	4	4	3	4	3	2	2	3	3	2	1	2	2	2	2	2	0	1	0	0	1	0	1	1	1	1	2	1	1	5
923	1988-04-15	1	25.2274	1	1	0	0	2	1	0	4	1	4	3	4	3	3	2	4	4	3	3	4	3	1	2	2	2	3	1	2	2	2	3	3	2	2	1	3	2	1	2	1	3	2	6	4	4	4
924	1978-01-15	1	35.4822	2	2	1	0	1	0	1	16	4	3	4	4	5	4	4	4	4	4	4	4	5	3	3	3	3	3	1	2	2	2	3	3	3	3	0	0	0	0	1	0	2	0	2	1	1	3
925	1987-12-15	1	25.5616	1	1	0	0	1	0	1	2	1	3	2	3	2	3	4	2	3	3	4	5	3	1	3	1	1	1	1	0	1	1	2	1	1	1	0	1	0	1	2	1	3	3	3	5	2	1
926	1983-03-15	1	30.3178	2	1	0	0	1	0	1	2	1	3	4	3	4	4	4	4	5	2	3	4	4	1	2	1	2	2	2	1	1	2	1	1	2	1	0	1	0	0	0	0	0	2	4	2	1	3
927	1968-01-15	1	45.4904	3	3	0	1	1	0	1	22	4	3	2	3	3	4	4	4	4	3	3	4	4	1	3	3	1	1	0	1	3	1	2	1	2	1	0	1	0	1	1	1	2	2	3	2	5	5
928	1986-01-15	1	27.4767	1	2	1	0	2	1	0	5	1	3	2	3	2	4	2	5	4	3	2	3	2	1	3	2	2	0	1	1	3	1	2	2	2	2	0	1	1	1	1	2	1	1	1	1	1	1
929	1982-06-15	1	31.0658	2	2	1	0	1	0	1	9	2	2	1	3	4	4	4	4	4	3	3	4	1	2	3	1	2	1	1	1	1	1	1	1	1	0	0	0	0	1	1	1	1	6	6	6	6	4
930	1987-06-15	1	26.063	1	2	1	0	3	0	0	3	1	4	2	3	4	4	4	4	4	3	4	4	4	2	2	3	2	3	2	2	3	3	3	1	3	0	0	1	2	0	0	0	1	3	3	0	1	5
931	1989-11-15	1	23.6411	1	1	0	0	2	1	0	3	1	4	2	3	4	4	3	5	3	2	4	3	4	2	3	3	3	3	2	3	2	3	2	1	2	2	0	2	1	1	2	1	3	1	6	6	6	4
932	1986-01-15	1	27.4767	1	1	0	0	2	1	0	2	1	2	1	3	4	4	4	4	4	3	3	4	1	2	3	1	2	1	1	1	1	1	1	1	1	0	0	0	0	1	1	1	1	6	6	6	6	4
933	1987-01-15	1	26.4767	1	1	0	0	2	1	0	3	1	2	1	3	4	4	4	5	4	3	3	4	1	2	3	1	2	1	1	1	1	1	1	1	1	0	0	0	0	1	1	1	1	6	6	6	6	4
934	1986-03-15	1	27.3151	1	1	0	0	2	1	0	3	1	2	2	4	5	5	5	3	5	3	1	4	3	2	0	1	1	1	2	3	1	2	2	3	2	1	0	3	3	0	3	3	3	3	3	6	6	6
935	1984-10-15	0	28.7288	1	2	1	0	1	0	1	6	2	4	1	4	2	4	1	3	3	2	2	4	2	1	2	1	1	1	2	3	3	3	3	1	2	0	1	0	0	1	2	1	3	1	4	2	3	5
936	1986-10-15	1	26.7288	1	1	0	0	3	0	0	3	1	4	1	3	4	4	3	4	4	3	4	3	4	1	2	2	2	1	2	2	2	2	1	2	2	2	0	1	0	0	1	1	0	2	4	2	3	5
937	1988-03-15	1	25.3123	1	1	0	0	2	1	0	3	1	4	1	4	2	4	4	4	3	4	4	4	2	1	3	2	2	3	2	2	3	3	3	3	2	2	0	1	1	0	3	0	1	0	1	0	1	6
938	1982-04-15	1	31.2329	2	2	1	0	2	1	0	9	2	3	2	3	4	4	4	4	5	3	3	4	4	2	2	3	3	3	2	2	1	2	2	1	2	2	0	1	0	1	2	1	2	0	2	1	0	6
939	1983-11-15	1	29.6466	1	1	0	0	2	1	0	7	2	3	2	3	2	4	4	3	4	3	2	4	4	2	2	3	2	3	1	2	3	1	2	2	3	1	0	1	1	1	1	1	2	3	3	3	3	3
940	1986-09-15	1	26.811	1	1	0	0	2	1	0	5	1	2	1	3	4	5	4	2	1	5	4	5	1	1	1	3	1	3	3	0	2	3	0	1	1	0	0	0	3	2	2	3	3	0	1	1	1	0
941	1971-06-15	1	42.074	3	2	1	0	1	0	1	9	2	4	1	3	4	5	4	5	5	3	3	4	4	2	1	2	3	1	3	3	3	2	2	2	2	1	0	1	1	0	0	0	2	4	5	4	2	6
942	1985-08-15	1	27.8959	1	1	0	0	3	0	0	4	1	3	2	3	3	3	4	4	4	4	2	4	4	3	1	3	2	1	2	3	2	3	2	2	2	1	0	1	1	0	0	2	2	5	5	2	3	6
943	1984-03-15	1	29.3151	1	1	0	0	2	1	0	4	1	5	3	4	4	4	3	4	4	4	3	5	4	1	1	1	2	2	1	1	2	1	1	2	1	1	0	1	1	1	1	1	1	3	3	5	2	3
944	1987-07-15	1	25.9808	1	1	0	0	2	1	0	3	1	4	3	3	4	4	4	4	4	4	4	4	2	1	3	2	2	2	2	2	3	2	2	2	3	3	0	2	1	1	0	1	2	3	1	0	0	0
945	1986-07-01	1	27.0192	1	2	1	0	3	0	0	5	1	4	3	4	4	4	2	4	4	3	3	4	3	3	3	3	3	3	2	2	3	2	2	2	3	1	0	1	2	2	3	1	2	4	5	2	5	5
946	1982-03-15	1	31.3178	2	2	1	0	2	1	0	9	2	3	2	3	3	4	2	4	3	3	3	3	3	1	2	3	3	2	2	3	3	3	2	3	2	2	2	1	2	2	1	1	2	2	3	3	2	5
947	1986-11-15	1	26.6438	1	2	1	0	3	0	0	3	1	4	2	3	5	4	2	4	5	3	4	5	4	3	3	3	2	2	2	1	1	1	2	1	2	2	0	1	1	1	2	1	2	2	4	4	4	6
948	1971-10-15	1	41.7397	3	2	1	0	1	0	1	20	4	3	2	4	4	4	2	4	4	4	2	4	4	2	1	3	2	2	2	1	1	2	2	3	2	3	1	1	1	1	2	0	1	2	3	1	1	3
949	1971-12-01	1	41.611	3	3	0	1	1	0	1	24	4	2	4	4	3	4	4	3	3	4	4	4	4	2	2	2	1	0	1	2	3	2	0	1	1	1	2	0	1	0	0	1	1	1	2	0	1	6
950	1986-02-15	1	27.3918	1	2	1	0	2	1	0	4	1	4	2	3	4	4	3	4	4	3	4	4	3	2	1	1	2	1	2	2	1	2	1	1	2	2	1	0	0	0	0	0	1	1	2	1	1	3
951	1965-10-01	1	47.7808	3	3	0	1	1	0	1	26	4	3	2	3	3	4	4	4	4	3	3	4	4	3	3	3	1	2	3	2	3	3	2	3	2	1	0	1	0	1	1	1	2	1	1	1	0	5
952	1985-08-15	1	27.8959	1	2	1	0	2	1	0	6	2	5	2	3	4	4	5	5	5	3	5	5	5	2	2	3	3	3	2	2	2	1	1	3	3	1	3	1	1	1	0	2	3	2	4	4	2	6
953	1989-01-15	1	24.474	1	1	0	0	2	1	0	1	1	4	2	3	4	4	4	4	4	3	3	4	4	2	3	3	2	2	2	3	3	3	2	1	2	2	0	1	2	0	1	2	2	3	5	4	2	3
954	1985-10-15	1	27.7288	1	1	0	0	3	0	0	2	1	3	2	3	2	4	3	3	4	3	3	4	4	2	3	2	2	2	0	2	3	2	3	2	2	2	0	1	1	1	2	0	1	3	3	3	2	5
955	1987-02-15	0	26.3918	1	1	0	0	2	1	0	2	1	4	2	5	4	4	4	5	4	3	4	2	4	1	1	2	2	2	1	2	1	3	3	1	3	3	3	2	2	2	2	3	2	1	3	2	1	3
956	1980-03-15	1	33.3178	2	3	0	1	2	1	0	13	3	3	2	4	4	5	4	5	4	4	1	4	3	3	2	3	2	1	2	2	2	2	2	3	2	3	0	1	0	2	1	0	2	1	6	4	4	4
957	1989-09-15	1	23.8082	1	1	0	0	3	0	0	1	1	5	3	3	4	4	4	4	4	4	4	4	4	3	2	3	3	3	3	3	3	3	3	3	3	3	0	2	2	1	2	2	3	2	3	2	3	5
958	1986-03-15	1	27.3151	1	1	0	0	3	0	0	2	1	4	3	4	4	4	2	4	4	4	3	5	3	0	1	1	2	1	2	1	0	2	2	2	2	2	2	3	1	2	2	2	1	6	6	6	6	6
959	1984-08-15	1	28.8959	1	2	1	0	2	1	0	7	2	1	5	4	5	4	4	3	4	1	2	4	4	1	1	2	2	2	3	2	2	2	0	1	0	0	0	0	0	0	0	0	0	3	4	1	3	5
960	1985-05-15	1	28.1479	1	2	1	0	2	1	0	6	2	3	4	4	4	5	4	4	4	1	3	4	2	1	2	3	2	3	2	1	2	2	2	1	1	1	0	1	1	1	2	2	2	3	3	5	5	5
961	1982-09-15	1	30.8137	2	2	1	0	1	0	1	8	2	4	3	4	4	4	4	4	4	4	4	4	4	2	3	3	3	3	3	3	2	3	3	3	3	3	3	3	3	3	3	3	3	1	1	1	1	6
962	1988-04-15	1	25.2274	1	1	0	0	2	1	0	2	1	5	4	3	5	3	3	5	5	2	3	4	5	2	2	2	2	1	2	2	2	2	1	2	1	1	1	1	1	2	2	2	2	1	1	1	1	1
963	1990-06-15	0	23.0603	1	1	0	0	2	1	0	1	1	4	2	3	5	4	2	5	4	4	5	4	5	2	3	3	2	3	1	3	3	3	2	3	3	2	0	0	1	1	1	2	2	1	0	1	0	6
964	1986-05-15	1	27.1479	1	1	0	0	3	0	0	3	1	4	4	4	4	4	3	4	4	3	4	4	4	2	3	3	2	2	0	2	2	2	2	3	2	3	0	2	0	0	2	0	2	0	4	4	4	6
965	1988-10-15	1	24.726	1	1	0	0	2	1	0	3	1	3	2	4	2	4	2	2	4	3	2	4	2	2	1	1	1	2	2	1	1	2	2	1	2	1	0	2	2	2	1	2	1	4	5	4	2	5
966	1980-04-15	1	33.2329	2	1	0	0	1	0	1	8	2	4	2	4	4	4	3	4	4	4	4	4	3	2	3	3	2	2	2	2	3	3	2	2	2	2	0	1	0	1	0	1	2	1	1	1	1	6
967	1988-06-15	1	25.0603	1	1	0	0	1	0	1	3	1	4	2	3	3	4	4	4	4	3	4	3	4	2	2	2	3	3	2	1	2	2	2	3	2	3	0	0	1	2	2	2	2	1	2	3	1	3
968	1983-01-15	1	30.4795	2	2	1	0	2	1	0	7	2	4	2	4	3	4	4	4	4	3	3	4	2	2	2	3	2	2	2	3	3	3	2	1	3	2	0	2	1	0	2	0	2	5	6	4	4	6
969	1987-01-15	1	26.4767	1	1	0	0	2	1	0	1	1	4	4	4	4	4	4	4	4	2	4	4	4	0	1	3	3	2	2	3	2	2	2	3	3	0	0	0	1	1	1	1	3	0	0	1	0	0
970	1985-03-15	1	28.3151	1	1	0	0	2	1	0	6	2	4	1	3	4	4	4	4	4	1	3	4	1	2	2	3	3	3	3	3	3	2	3	3	3	3	3	1	2	2	2	2	2	5	5	4	4	2
971	1990-05-15	1	23.1452	1	1	0	0	2	1	0	2	1	4	3	4	1	1	3	4	5	4	3	4	3	1	2	3	3	2	1	2	2	1	2	2	2	2	0	1	2	0	0	1	2	5	5	6	6	4
972	1965-11-15	1	47.6575	3	2	1	0	1	0	1	20	4	4	4	2	4	4	2	5	4	4	4	4	4	1	1	1	1	1	1	1	1	1	1	1	1	1	1	1	1	1	1	1	1	1	1	1	1	3
973	1975-12-15	1	37.5699	2	3	0	1	1	0	1	19	4	5	1	3	4	4	4	4	5	3	4	4	3	2	2	3	1	2	1	1	1	1	1	2	2	2	0	0	1	0	1	0	2	3	5	4	2	6
974	1983-02-15	1	30.3945	2	2	1	0	2	1	0	8	2	5	3	4	4	4	4	4	4	3	4	4	4	2	2	1	2	2	2	2	2	3	3	2	1	1	0	0	0	0	2	0	0	3	5	2	6	4
975	1978-04-15	1	35.2356	2	3	0	1	1	0	1	16	4	3	2	3	2	4	2	4	4	4	2	4	2	2	1	2	1	2	2	2	2	2	2	2	2	1	0	2	1	2	1	1	2	2	6	6	6	6
976	1989-12-01	1	23.5973	1	1	0	0	2	1	0	2	1	3	4	4	4	4	4	5	5	3	4	4	4	1	2	3	3	2	3	1	3	0	1	2	0	1	0	1	1	1	0	1	2	1	0	0	0	5
977	1982-04-15	1	31.2329	2	2	1	0	1	0	1	13	3	3	2	3	4	3	4	4	3	3	4	4	2	2	2	2	1	1	2	1	2	1	1	1	2	1	1	1	2	2	0	1	3	5	5	2	5	3
978	1984-12-15	1	28.5616	1	2	1	0	2	1	0	6	2	4	2	3	4	4	3	4	4	3	3	3	4	1	2	2	2	2	1	1	1	2	1	2	1	1	1	0	1	1	1	0	2	3	4	4	2	5
979	1987-01-15	1	26.4767	1	2	1	0	2	1	0	3	1	4	5	3	5	4	5	4	5	3	4	4	5	1	3	3	1	2	2	2	3	3	3	3	3	3	0	0	0	0	0	0	2	0	1	3	3	6
980	1987-07-15	1	25.9808	1	1	0	0	2	1	0	3	1	4	5	2	4	4	5	4	5	3	4	3	5	1	3	3	1	2	2	2	3	3	3	3	3	3	0	0	0	0	0	0	1	0	0	0	5	6
981	1966-06-15	1	47.0767	3	3	0	1	1	0	1	24	4	4	1	3	1	4	3	4	4	5	4	4	3	3	3	3	3	3	2	2	3	3	3	2	3	2	0	2	2	2	1	0	3	3	3	5	2	5
982	1987-01-15	1	26.4767	1	1	0	0	2	1	0	3	1	4	1	3	2	3	1	5	4	2	2	3	2	2	3	3	3	3	2	1	3	3	3	2	3	3	3	1	2	2	3	3	3	3	6	4	2	5
983	1973-10-15	1	39.737	2	3	0	1	1	0	1	19	4	4	3	4	4	4	2	5	4	2	4	4	4	0	1	1	2	1	1	1	1	0	1	1	0	0	0	0	0	0	0	0	0	0	0	0	1	0
984	1971-09-15	1	41.8219	3	3	0	1	1	0	1	20	4	3	2	4	2	3	2	4	2	2	3	4	1	2	3	3	3	1	1	2	3	3	3	2	3	2	0	0	1	1	2	2	3	5	6	6	4	6
985	1986-12-15	1	26.5616	1	1	0	0	3	0	0	3	1	3	2	3	4	4	4	4	4	3	4	4	4	2	2	2	1	1	2	2	1	1	2	1	1	2	0	1	0	0	0	0	0	3	4	2	3	3
986	1988-11-01	1	24.6795	1	1	0	0	1	0	1	5	1	5	2	3	1	2	2	4	3	1	3	4	2	2	2	2	2	1	2	1	2	1	2	3	1	0	0	1	0	1	1	1	2	1	4	2	3	6
987	1982-08-15	1	30.8986	2	2	1	0	2	1	0	7	2	3	2	4	2	4	4	4	4	4	4	4	4	2	3	3	3	2	2	2	2	2	2	2	2	1	0	0	2	0	2	2	3	2	1	1	1	5
988	1985-05-15	1	28.1479	1	2	1	0	2	1	0	6	2	4	3	4	4	4	4	4	4	4	4	4	4	1	2	3	3	3	3	3	2	3	2	2	1	0	0	0	0	0	0	0	1	1	2	1	1	5
989	1982-09-15	1	30.8137	2	2	1	0	1	0	1	3	1	3	2	2	2	4	4	4	4	2	3	3	3	0	0	2	1	1	2	0	1	2	2	1	3	1	0	2	1	0	2	2	2	0	2	0	0	6
990	1988-11-15	1	24.6411	1	1	0	0	2	1	0	3	1	4	2	3	4	4	4	3	4	3	4	4	4	2	2	3	2	1	1	3	1	2	3	2	3	1	0	0	0	1	1	0	1	3	3	3	2	5
991	1988-07-15	1	24.9781	1	1	0	0	2	1	0	1	1	4	2	3	3	4	3	5	3	3	3	4	4	1	3	3	3	2	1	2	2	2	2	1	2	2	1	1	1	1	2	2	2	1	4	1	5	3
992	1971-12-15	1	41.5726	3	3	0	1	3	0	0	20	4	5	4	4	4	4	4	4	4	3	3	4	4	2	2	3	2	2	3	2	2	2	1	2	1	1	0	1	0	0	1	1	2	1	1	1	1	3
993	1982-01-15	1	31.4795	2	2	1	0	2	1	0	10	2	5	2	3	2	5	4	2	3	5	1	5	1	2	2	2	2	2	2	2	2	2	2	1	1	2	2	2	2	2	2	2	2	3	6	4	6	6
994	1987-04-15	1	26.2301	1	2	1	0	3	0	0	3	1	5	4	4	4	4	4	4	4	3	3	4	4	2	2	3	2	2	3	2	2	2	1	2	1	1	0	1	0	0	1	1	2	1	1	1	1	3
995	1960-06-15	1	53.0795	3	3	0	1	1	0	1	35	4	4	2	3	2	4	4	5	4	3	4	4	1	1	1	2	2	0	2	2	1	1	2	2	1	1	0	0	1	0	1	1	3	1	2	1	3	6
996	1981-11-15	1	31.6466	2	2	1	0	1	0	1	13	3	4	2	3	3	4	3	4	4	4	4	4	2	2	3	2	2	1	3	2	3	3	3	1	3	2	0	2	2	0	3	3	2	3	6	4	4	6
997	1981-08-15	1	31.8986	2	2	1	0	1	0	1	10	2	3	2	4	4	4	4	4	4	3	3	4	4	2	3	2	1	1	2	2	1	2	2	2	3	2	0	1	0	1	1	1	1	5	6	6	6	6
998	1987-10-15	1	25.7288	1	2	1	0	2	1	0	3	1	4	2	3	5	4	4	4	4	4	3	5	3	3	3	2	3	2	2	1	3	3	3	1	2	2	0	2	0	0	2	0	1	6	6	6	6	6
999	1987-09-15	1	25.811	1	1	0	0	2	1	0	3	1	3	2	4	3	4	4	4	4	4	3	4	3	2	2	3	2	2	1	2	3	2	1	1	2	0	0	1	2	2	1	1	2	3	3	3	2	5
1000	1975-04-15	1	38.2384	2	2	1	0	2	1	0	18	4	4	4	4	4	4	4	4	4	4	4	4	4	1	1	3	3	2	3	3	3	2	1	1	2	2	0	0	0	0	0	0	2	2	3	5	2	6
1001	1988-03-15	1	25.3123	1	1	0	0	2	1	0	4	1	4	1	4	3	5	4	4	4	1	2	4	3	2	3	3	3	3	2	3	3	2	2	3	3	2	0	1	2	1	3	3	3	1	1	3	1	6
1002	1986-03-15	1	27.3151	1	1	0	0	2	1	0	3	1	4	3	4	4	4	4	5	4	3	4	4	4	3	3	3	3	3	1	3	2	2	2	3	3	2	0	0	1	0	0	0	1	1	4	1	0	6
1003	1989-09-15	1	23.8082	1	1	0	0	2	1	0	2	1	3	2	4	4	4	4	4	4	3	4	4	4	2	3	2	2	2	2	2	3	1	0	2	2	1	0	0	0	0	0	0	1	0	0	0	0	6
1004	1988-03-15	1	25.3123	1	1	0	0	2	1	0	1	1	3	1	2	5	3	3	4	4	1	2	4	2	2	0	2	3	1	2	2	0	1	3	2	3	3	0	3	3	1	3	1	2	1	4	1	1	1
1005	1986-06-15	1	27.063	1	1	0	0	2	1	0	4	1	5	1	4	4	5	1	5	5	4	3	4	2	2	3	2	2	2	3	3	3	2	3	3	2	2	1	1	1	1	2	1	2	4	6	4	6	2
1006	1978-08-15	0	34.9014	2	3	0	1	2	1	0	19	4	5	5	5	5	5	5	5	5	5	5	5	5	2	2	3	2	2	0	2	2	2	2	2	2	2	0	0	1	1	1	1	3	0	0	0	0	6
1007	1982-05-15	1	31.1507	2	2	1	0	2	1	0	9	2	3	2	3	2	4	4	4	4	3	3	4	3	2	1	2	3	2	0	1	1	2	2	3	2	1	0	2	1	0	1	0	2	1	6	4	4	6
1008	1986-10-15	1	26.7288	1	1	0	0	2	1	0	5	1	3	4	4	4	4	4	4	4	4	4	4	5	1	2	2	2	2	2	2	2	2	2	1	2	1	0	1	1	0	0	1	1	3	3	3	2	5
1009	1985-08-15	1	27.8959	1	2	1	0	2	1	0	7	2	2	5	3	4	3	4	4	3	2	3	4	1	0	2	2	1	2	3	1	3	2	1	3	3	1	0	3	0	0	2	2	2	2	4	2	5	5
1010	1983-10-15	1	29.7315	1	1	0	0	2	1	0	7	2	3	2	3	5	4	4	4	4	4	3	4	4	3	3	2	2	2	2	2	3	2	2	3	2	3	0	2	2	2	2	1	2	2	3	2	3	1
1011	1983-08-15	1	29.8986	1	2	1	0	3	0	0	4	1	3	2	2	2	3	2	2	2	2	2	2	3	0	1	0	1	0	0	0	1	2	2	0	0	1	0	3	2	2	3	1	3	3	3	3	6	1
1012	1986-11-15	1	26.6438	1	2	1	0	2	1	0	4	1	5	2	3	3	4	3	5	5	3	3	4	4	2	1	3	2	3	2	3	3	2	2	2	2	1	0	0	1	1	2	1	3	4	5	4	2	1
1013	1987-02-01	1	26.4301	1	1	0	0	1	0	1	6	2	4	3	2	3	4	3	4	4	3	4	3	4	0	2	2	1	1	2	2	1	2	2	3	2	3	0	1	1	0	0	1	3	5	6	4	4	2
1014	1983-03-15	1	30.3178	2	1	0	0	2	1	0	6	2	4	2	3	2	3	4	3	4	3	3	4	3	2	2	3	2	1	2	2	3	2	3	2	3	2	0	1	2	0	1	2	3	6	5	2	5	6
1015	1984-09-01	1	28.8493	1	2	1	0	2	1	0	6	2	3	2	4	4	5	4	4	4	3	4	4	5	1	2	3	3	3	2	2	1	1	1	3	1	1	2	1	0	0	1	0	3	5	6	4	4	6
1016	1988-12-15	1	24.5589	1	1	0	0	3	0	0	2	1	3	1	4	4	5	3	4	4	3	2	4	2	2	3	2	2	1	2	2	3	2	2	1	0	0	0	1	1	1	2	1	2	4	5	4	4	4
1017	1984-02-15	1	29.3945	1	2	1	0	3	0	0	4	1	5	2	5	5	5	5	5	5	3	3	4	3	3	3	3	3	2	3	3	3	2	2	2	3	2	2	2	2	2	1	1	2	2	3	2	3	5
1018	1987-02-01	1	26.4301	1	1	0	0	2	1	0	3	1	4	2	3	2	4	2	3	3	3	3	3	2	1	1	3	3	3	3	3	1	3	2	1	3	0	0	2	2	0	3	1	3	3	3	1	5	6
1019	1988-07-15	1	24.9781	1	1	0	0	2	1	0	3	1	4	4	3	4	4	4	4	4	3	2	4	4	2	2	2	1	1	1	2	3	1	2	3	2	1	0	2	2	1	2	2	2	2	3	3	2	3
1020	1978-02-15	1	35.3973	2	3	0	1	1	0	1	17	4	3	4	4	5	4	4	4	4	3	2	4	3	2	1	0	0	1	1	2	1	2	2	2	2	2	0	1	0	0	3	0	3	4	5	6	4	6
1021	1984-02-15	1	29.3945	1	2	1	0	2	1	0	7	2	4	4	3	4	5	5	4	5	3	4	4	5	1	3	2	3	3	3	3	2	2	2	3	0	2	0	0	0	0	0	0	0	1	2	1	1	6
1022	1987-02-15	1	26.3918	1	2	1	0	2	1	0	5	1	3	2	5	4	4	2	4	3	4	3	4	4	1	3	3	2	2	1	3	3	2	3	3	3	2	0	0	0	1	1	0	2	4	5	4	4	4
1023	1982-06-15	1	31.0658	2	2	1	0	1	0	1	11	3	3	2	4	4	4	2	4	4	3	3	4	2	3	3	2	2	2	2	2	1	1	2	3	2	2	0	0	1	0	1	0	1	5	5	4	4	5
1024	1980-04-15	1	33.2329	2	2	1	0	1	0	1	12	3	4	2	3	5	4	3	4	4	3	4	4	3	1	2	2	2	1	3	2	3	2	3	2	2	1	1	2	1	0	1	0	2	2	3	1	1	5
1025	1981-12-15	1	31.5644	2	2	1	0	2	1	0	8	2	4	2	3	4	4	4	4	4	4	2	4	4	2	3	3	2	2	2	2	2	3	2	1	2	2	0	2	3	2	2	2	3	2	3	2	3	1
1026	1989-10-15	1	23.726	1	1	0	0	2	1	0	2	1	3	2	3	2	4	4	2	4	4	4	4	3	2	3	3	2	3	2	3	3	3	3	3	3	2	0	0	2	0	1	0	1	1	2	1	1	6
1027	1988-12-01	1	24.5973	1	1	0	0	1	0	1	5	1	3	3	4	3	4	1	4	4	3	3	4	4	1	3	3	2	1	2	2	3	2	2	2	2	1	2	2	1	2	2	3	2	6	5	5	6	6
1028	1988-08-01	1	24.9315	1	1	0	0	2	1	0	3	1	3	3	4	3	4	1	4	4	3	3	4	4	1	3	3	2	1	2	2	3	2	2	2	2	1	2	2	1	2	2	3	2	6	5	5	6	6
1029	1985-06-15	1	28.063	1	1	0	0	2	1	0	2	1	5	3	5	3	4	2	4	2	4	1	5	3	2	3	3	3	3	2	2	3	3	3	2	3	2	3	3	1	3	3	2	3	3	5	2	3	6
1030	1986-10-15	1	26.7288	1	1	0	0	3	0	0	2	1	4	2	4	2	4	3	4	4	3	4	4	4	1	1	3	2	3	3	2	2	2	3	2	0	1	0	2	2	0	2	0	3	3	6	4	4	6
1031	1968-05-15	1	45.1589	3	3	0	1	2	1	0	24	4	3	2	3	4	4	5	4	4	3	3	4	4	2	2	2	2	3	2	1	2	2	2	2	3	1	0	1	1	1	0	0	1	1	1	0	1	3
1032	1983-10-15	1	29.7315	1	2	1	0	2	1	0	7	2	4	2	4	4	4	4	4	4	4	4	4	3	2	2	3	2	3	2	2	2	1	2	1	2	1	0	1	0	1	1	1	3	3	5	2	3	5
1033	1986-03-15	1	27.3151	1	1	0	0	2	1	0	4	1	4	4	5	4	4	4	5	4	4	4	5	4	2	3	3	3	3	2	3	3	3	3	3	2	2	0	2	1	3	1	1	3	1	2	1	3	6
1034	1985-03-15	1	28.3151	1	1	0	0	2	1	0	5	1	4	2	4	4	4	4	4	4	4	4	4	3	2	2	3	2	3	2	2	2	1	2	1	2	1	0	1	0	1	1	1	3	3	3	3	5	6
1035	1977-12-15	1	35.5671	2	2	1	0	1	0	1	17	4	4	3	3	3	3	2	5	4	3	3	4	4	0	3	0	0	1	3	1	0	1	1	3	2	1	0	0	0	0	1	3	3	1	1	3	3	5
1036	1975-08-15	1	37.9041	2	3	0	1	1	0	1	20	4	3	1	4	4	5	5	5	5	3	2	5	2	3	1	2	2	2	2	3	2	2	2	3	2	1	0	1	0	1	3	0	1	1	2	1	1	6
1037	1967-09-15	1	45.8247	3	3	0	1	1	0	1	24	4	3	2	3	2	3	2	3	2	3	3	4	2	2	2	2	2	3	2	2	3	2	3	2	3	2	3	3	2	3	2	2	3	3	4	2	5	5
1038	1982-02-15	1	31.3945	2	2	1	0	2	1	0	8	2	3	2	3	4	3	2	4	3	3	2	4	3	2	3	2	3	3	2	2	2	2	2	1	1	1	0	1	1	1	3	1	3	4	5	6	4	4
1039	1967-02-15	1	46.4055	3	3	0	1	2	1	0	25	4	4	2	4	4	4	4	4	5	4	4	4	5	2	3	3	3	3	3	3	3	3	3	2	3	0	0	0	1	0	1	0	2	3	3	3	3	6
1040	1984-11-15	1	28.6438	1	2	1	0	2	1	0	6	2	3	2	3	3	4	3	4	4	3	2	4	4	3	3	3	2	2	2	3	3	2	2	1	1	2	0	1	0	0	1	1	1	1	1	1	1	3
1041	1984-10-15	1	28.7288	1	1	0	0	1	0	1	8	2	4	2	3	4	3	3	4	4	3	4	4	4	3	3	2	1	1	2	2	3	3	3	3	3	3	1	1	1	1	1	1	2	3	3	5	2	5
1042	1986-12-15	1	26.5616	1	1	0	0	2	1	0	1	1	4	2	3	4	3	2	4	5	2	3	4	3	0	2	2	2	0	3	3	3	3	3	2	2	1	0	0	0	0	1	2	2	3	0	3	5	2
1043	1976-11-15	1	36.6493	2	3	0	1	1	0	1	17	4	3	1	4	3	4	2	4	3	3	3	4	2	3	3	2	3	2	2	2	3	3	3	1	1	0	0	1	0	1	2	0	2	2	6	2	6	4
1044	1985-08-15	1	27.8959	1	1	0	0	2	1	0	4	1	5	2	5	3	4	2	4	4	4	2	4	3	3	3	3	3	3	3	2	3	2	2	2	3	3	1	1	1	1	1	1	3	3	5	2	3	5
1045	1964-04-01	1	49.2822	3	3	0	1	1	0	1	30	4	3	2	5	1	5	2	5	3	5	2	4	2	1	1	3	3	1	3	3	3	3	3	1	1	0	0	0	1	0	3	0	3	3	3	5	2	3
1046	1965-01-15	1	48.4904	3	3	0	1	1	0	1	28	4	3	2	3	3	4	4	4	4	3	3	4	3	3	3	3	3	3	2	3	3	2	2	2	2	2	2	1	0	1	2	0	3	0	1	1	0	5
1047	1961-09-15	1	51.8274	3	3	0	1	1	0	1	23	4	3	2	3	3	3	2	4	4	3	2	4	2	2	2	3	2	2	2	1	3	2	2	1	2	0	0	0	0	1	1	0	1	6	6	6	6	1
1048	1983-08-15	1	29.8986	1	2	1	0	2	1	0	7	2	3	2	3	2	4	3	4	4	3	3	4	2	2	2	2	1	2	1	2	1	1	1	1	2	1	0	1	2	1	1	1	2	3	5	6	6	4
1049	1973-10-15	1	39.737	2	2	1	0	2	1	0	21	4	4	3	4	4	4	5	4	5	4	4	5	5	2	3	3	2	3	3	2	3	2	3	2	3	2	0	0	1	1	2	0	1	1	1	0	0	6
1050	1989-05-15	1	24.1452	1	1	0	0	2	1	0	2	1	4	1	3	4	4	4	5	4	1	4	4	2	2	3	1	2	2	3	2	3	3	2	2	1	1	1	1	2	1	2	1	3	1	3	0	1	6
1051	1975-03-15	1	38.3233	2	3	0	1	1	0	1	19	4	4	2	2	4	4	4	4	5	3	4	4	5	2	3	3	2	1	0	2	0	2	1	2	1	1	0	0	0	0	0	0	1	1	1	1	0	6
1052	1989-06-15	1	24.0603	1	1	0	0	2	1	0	2	1	3	1	3	2	3	2	4	3	3	4	4	2	2	3	3	3	1	1	2	3	3	3	1	2	0	0	0	2	1	1	2	1	3	3	3	3	3
1053	1987-04-15	0	26.2301	1	1	0	0	2	1	0	3	1	2	2	3	2	4	2	3	3	3	3	3	3	1	3	2	1	1	0	1	3	2	2	0	1	0	0	1	0	0	3	3	3	5	5	6	6	4
1054	1983-11-15	1	29.6466	1	2	1	0	2	1	0	7	2	4	2	3	4	4	4	4	3	3	3	4	4	2	2	3	3	3	2	2	2	2	2	2	3	0	0	2	2	0	2	1	2	2	3	3	2	3
1055	1987-02-15	1	26.3918	1	2	1	0	3	0	0	3	1	3	1	2	5	4	2	4	2	2	2	4	2	1	3	3	2	2	1	1	2	1	1	1	2	2	1	0	1	2	3	1	1	6	6	6	6	6
1056	1973-11-15	1	39.6521	2	3	0	1	1	0	1	20	4	3	2	3	2	4	3	4	4	3	2	4	2	2	3	3	2	2	2	3	3	2	2	3	2	2	0	1	2	1	1	1	3	3	3	3	2	5
1057	1987-09-01	1	25.8493	1	2	1	0	3	0	0	2	1	4	2	3	4	3	4	4	4	3	4	3	3	1	1	3	3	3	2	2	2	2	2	1	3	2	0	0	1	1	1	1	1	3	3	6	4	6
1058	1973-12-15	1	39.5699	2	3	0	1	1	0	1	19	4	4	1	4	3	4	3	4	4	3	2	4	2	3	3	2	3	2	3	3	3	2	3	3	3	1	0	2	1	1	1	0	1	3	6	6	4	6
1059	1967-05-15	1	46.1616	3	3	0	1	1	0	1	25	4	4	3	3	5	5	4	5	5	1	3	5	3	2	2	2	2	3	1	3	1	1	1	2	1	0	0	0	0	0	0	0	1	3	3	3	2	6
1060	1964-01-15	1	49.4932	3	3	0	1	1	0	1	25	4	4	1	3	4	3	5	4	4	3	2	3	2	3	2	3	3	2	1	2	3	2	2	3	3	3	0	0	2	1	2	2	3	5	3	5	2	5
1061	1983-05-15	1	30.1507	2	2	1	0	2	1	0	8	2	2	1	3	2	4	1	3	3	3	2	4	2	2	3	2	2	1	0	1	1	1	3	0	0	1	0	1	0	1	2	1	2	4	5	4	4	2
1062	1989-12-15	1	23.5589	1	1	0	0	2	1	0	1	1	3	3	3	2	3	2	3	3	2	3	3	2	2	2	2	3	1	0	2	1	2	2	2	3	2	0	1	1	1	1	2	3	5	5	4	4	4
1063	1986-06-15	1	27.063	1	1	0	0	1	0	1	7	2	5	1	4	4	4	2	4	4	3	3	4	2	2	1	3	3	1	3	3	3	3	3	3	2	1	0	0	2	2	1	2	3	1	4	4	4	6
1064	1971-06-15	1	42.074	3	3	0	1	1	0	1	20	4	4	2	4	4	4	4	4	4	4	4	4	4	3	2	3	3	2	2	3	3	3	3	3	0	0	0	0	0	0	0	0	0	3	6	0	3	6
1065	1980-08-15	1	32.8986	2	2	1	0	2	1	0	13	3	4	2	3	4	2	2	2	3	2	2	4	2	2	3	3	3	3	2	2	2	3	2	2	3	1	0	1	3	0	1	0	3	3	3	3	2	3
1066	1989-09-15	1	23.8082	1	1	0	0	2	1	0	2	1	3	2	3	4	4	3	4	5	3	4	5	5	3	3	3	3	2	2	3	3	3	3	2	3	3	0	0	1	1	2	2	2	1	2	3	1	5
1067	1987-01-01	1	26.5151	1	1	0	0	2	1	0	3	1	5	2	4	3	5	2	4	5	4	3	4	5	3	2	3	3	3	3	2	3	2	3	3	2	3	3	1	1	2	1	1	3	3	3	3	5	5
1068	1987-02-15	1	26.3918	1	1	0	0	2	1	0	3	1	5	1	5	1	5	1	5	1	5	1	5	1	2	2	1	2	2	2	2	2	2	2	2	2	2	2	2	2	2	2	2	2	5	5	4	4	4
1069	1991-06-15	0	22.0603	1	1	0	0	3	0	0	3	1	5	4	4	4	4	4	4	4	3	4	4	3	3	3	3	3	2	3	3	3	3	3	2	2	2	0	0	2	2	2	2	3	3	6	0	3	6
1070	1977-05-15	1	36.1534	2	3	0	1	1	0	1	18	4	1	3	4	4	4	5	5	5	3	4	5	5	2	2	3	2	3	1	3	1	2	3	2	3	0	0	1	0	1	1	1	3	6	6	0	6	6
1071	1987-03-15	1	26.3151	1	1	0	0	2	1	0	3	1	3	2	3	2	3	2	2	2	3	3	4	2	2	3	2	2	1	2	2	3	1	2	1	1	0	0	2	1	1	2	0	3	5	5	4	4	2
1072	1989-12-15	1	23.5589	1	1	0	0	2	1	0	1	1	4	3	4	3	4	3	4	2	4	3	3	2	3	1	2	2	1	2	2	2	2	1	2	1	2	2	2	2	1	2	2	2	5	0	5	1	6
1073	1967-12-15	1	45.5753	3	3	0	1	1	0	1	25	4	3	2	3	3	4	4	4	4	3	3	4	4	2	2	2	2	2	2	2	2	2	3	3	2	2	1	1	1	1	1	0	1	3	3	3	2	6
1074	1986-01-15	1	27.4767	1	1	0	0	3	0	0	3	1	4	2	4	3	4	2	4	3	3	3	3	3	1	1	2	2	1	1	2	2	1	1	2	1	1	2	2	1	1	2	2	1	2	3	5	2	3
1075	1978-05-15	1	35.1534	2	3	0	1	1	0	1	15	3	3	2	2	4	2	2	4	4	2	2	2	4	2	2	2	1	1	1	2	2	1	1	1	1	1	0	1	1	1	1	1	2	1	1	3	3	3
1076	1984-01-15	1	29.4795	1	2	1	0	2	1	0	6	2	3	2	4	3	4	4	4	3	3	3	4	3	1	3	1	1	1	0	2	3	3	2	1	2	1	0	0	0	0	0	0	1	2	4	2	3	6
1077	1984-10-15	1	28.7288	1	2	1	0	2	1	0	6	2	4	3	4	2	4	4	4	4	4	5	4	3	2	3	3	2	2	2	3	3	1	3	2	2	2	0	1	1	2	2	1	0	2	3	0	0	6
1078	1987-06-01	1	26.1014	1	2	1	0	3	0	0	2	1	4	3	4	4	4	4	4	4	3	4	4	3	2	1	1	3	1	2	2	3	1	1	2	2	1	0	0	1	0	0	0	1	1	1	1	1	5
1079	1989-10-15	1	23.726	1	1	0	0	2	1	0	2	1	4	2	4	4	4	2	4	4	3	4	4	3	2	3	3	2	1	2	1	3	2	3	1	1	0	0	1	1	1	1	2	1	4	5	2	5	5
1080	1985-06-15	1	28.063	1	2	1	0	2	1	0	6	2	4	2	4	4	4	3	4	4	3	4	4	5	1	3	3	3	3	1	2	3	3	3	1	2	1	0	0	2	1	1	3	3	3	4	2	6	4
1081	1983-07-01	1	30.0219	2	2	1	0	1	0	1	9	2	4	1	3	4	4	2	4	4	3	4	4	3	1	3	3	3	3	2	3	3	2	1	2	1	1	0	1	2	0	1	2	3	2	4	2	3	6
1082	1981-01-15	1	32.4795	2	2	1	0	1	0	1	12	3	3	1	2	4	3	2	2	3	2	2	4	3	3	3	2	2	1	2	2	2	2	1	1	1	1	0	1	0	0	1	1	2	2	3	2	3	5
1083	1988-07-01	1	25.0164	1	1	0	0	1	0	1	2	1	4	3	4	4	4	3	4	4	3	3	4	3	2	2	1	2	1	2	1	3	2	1	1	1	1	1	0	1	1	2	2	2	3	3	5	2	3
1084	1985-08-15	1	27.8959	1	1	0	0	3	0	0	3	1	5	4	3	4	4	4	3	4	3	4	4	4	2	2	2	2	2	2	2	3	3	3	2	2	2	0	3	2	2	2	2	2	1	1	1	1	1
1085	1973-05-15	1	40.1562	3	3	0	1	1	0	1	21	4	5	4	4	4	4	4	4	4	3	4	4	4	2	0	3	3	3	0	3	1	3	2	1	3	0	0	0	0	0	1	0	3	0	2	3	3	6
1086	1969-12-15	1	43.5726	3	3	0	1	1	0	1	25	4	3	1	4	5	5	5	5	4	3	3	3	3	3	1	3	2	3	0	2	2	2	2	2	2	2	0	2	2	2	2	1	3	4	3	5	5	5
1087	1985-02-15	1	28.3918	1	2	1	0	3	0	0	8	2	4	3	4	2	4	1	3	2	2	3	2	3	1	3	1	1	1	1	2	3	2	2	0	1	1	0	2	0	2	1	1	2	3	5	2	3	1
1088	1983-11-15	1	29.6466	1	2	1	0	2	1	0	8	2	3	2	2	4	4	2	4	5	4	4	4	1	2	3	3	2	2	1	2	1	2	3	1	3	0	0	0	1	0	1	0	3	1	2	0	3	3
1089	1987-09-15	1	25.811	1	1	0	0	2	1	0	2	1	3	1	3	3	4	2	4	4	3	4	4	4	2	2	2	3	3	2	1	2	2	3	2	1	2	0	1	1	1	1	1	2	2	3	1	1	1
1090	1990-07-15	0	22.9781	1	1	0	0	2	1	0	1	1	4	2	3	4	4	3	4	4	3	3	4	4	2	2	3	1	1	2	1	3	1	3	1	2	1	0	1	1	0	1	1	3	3	3	5	5	5
1091	1990-08-15	1	22.8932	1	1	0	0	2	1	0	1	1	4	2	3	4	3	4	4	4	4	3	5	3	2	3	3	3	2	1	3	3	2	2	3	2	2	0	0	1	0	1	0	3	3	4	0	5	3
1092	1983-04-15	1	30.2329	2	2	1	0	3	0	0	4	1	2	2	3	2	4	2	4	4	3	3	2	2	1	2	3	2	2	1	1	2	1	1	0	2	0	0	1	1	1	2	1	3	4	5	2	3	5
1093	1982-11-15	1	30.6466	2	2	1	0	2	1	0	8	2	3	2	3	4	4	4	4	4	3	3	4	4	1	2	2	3	2	2	2	3	2	2	1	2	1	0	1	1	2	2	2	3	4	3	1	3	5
1094	1991-01-15	1	22.474	1	1	0	0	2	1	0	1	1	3	2	3	4	3	2	4	4	3	4	4	1	2	3	1	1	1	2	3	3	2	3	1	3	0	0	1	1	1	1	1	1	5	5	6	4	2
1095	1985-01-01	1	28.5151	1	1	0	0	1	0	1	2	1	4	1	4	5	5	3	5	5	3	3	4	4	3	3	3	1	3	3	3	3	2	3	1	2	2	1	2	2	0	2	0	2	2	4	6	4	6
1096	1982-07-15	1	30.9836	2	2	1	0	2	1	0	8	2	3	2	2	2	4	4	4	4	3	3	4	4	1	2	2	3	2	3	2	2	2	3	3	2	2	1	2	2	0	0	0	1	1	2	3	5	6
1097	1984-12-15	1	28.5616	1	2	1	0	2	1	0	6	2	3	1	3	3	4	4	4	4	3	4	5	3	2	3	2	2	2	2	2	2	2	2	1	2	1	1	1	1	1	1	0	2	5	6	4	6	6
1098	1985-07-15	1	27.9808	1	2	1	0	3	0	0	4	1	4	2	3	4	4	2	4	4	3	4	4	4	3	3	3	3	3	2	3	3	3	3	3	3	2	0	1	2	2	0	1	2	1	4	0	1	5
1099	1983-08-15	0	29.8986	1	2	1	0	2	1	0	7	2	4	2	3	3	4	4	4	4	3	3	4	4	2	2	2	1	2	1	1	2	2	2	2	1	1	0	0	0	0	0	0	1	1	1	1	1	6
1100	1986-03-15	1	27.3151	1	1	0	0	2	1	0	4	1	4	2	5	3	3	2	2	3	1	2	5	4	3	2	2	1	2	0	2	1	2	3	1	2	1	2	0	0	2	1	3	2	1	2	1	1	3
1101	1967-05-15	1	46.1616	3	3	0	1	1	0	1	24	4	3	2	3	4	4	4	4	4	3	3	4	4	2	3	3	3	2	2	2	1	0	0	1	0	0	0	0	0	0	0	0	1	5	5	4	4	6
1102	1966-02-15	1	47.4055	3	3	0	1	1	0	1	20	4	4	2	5	4	4	4	4	5	4	4	4	2	2	2	3	2	3	3	3	1	1	3	2	1	1	0	0	1	1	0	0	0	6	6	6	6	6
1103	1987-01-15	1	26.4767	1	2	1	0	2	1	0	5	1	3	2	4	3	3	3	4	4	3	3	4	4	2	3	3	2	2	1	1	1	2	2	1	2	1	0	1	0	1	2	0	3	6	6	6	6	6
1104	1984-06-15	1	29.063	1	2	1	0	2	1	0	6	2	2	5	3	3	3	2	4	5	4	2	4	4	2	2	2	1	2	1	1	2	1	1	1	1	1	0	0	1	1	0	0	0	6	6	6	6	6
1105	1986-12-15	1	26.5616	1	1	0	0	2	1	0	6	2	2	5	3	3	3	2	4	5	4	2	4	4	3	2	2	2	2	2	1	2	2	2	1	2	2	0	1	3	0	1	1	3	6	6	6	6	6
1106	1985-01-15	1	28.4767	1	2	1	0	2	1	0	6	2	3	2	3	4	4	2	5	4	3	3	4	4	2	2	2	2	2	2	3	2	2	2	2	2	2	2	2	1	0	1	2	2	2	3	2	3	6
1107	1988-11-01	1	24.6795	1	1	0	0	2	1	0	2	1	4	2	4	3	4	4	3	3	3	4	4	4	2	2	2	2	2	2	2	2	2	2	2	2	2	0	2	1	1	1	0	2	3	3	3	2	5
1108	1962-12-15	1	50.5781	3	3	0	1	1	0	1	32	4	3	2	3	3	3	2	4	3	2	5	3	3	2	3	1	2	2	2	1	2	2	2	2	2	1	1	1	1	0	1	2	2	1	1	1	1	6
1109	1977-11-15	1	35.6493	2	3	0	1	1	0	1	16	4	5	1	4	4	5	2	4	4	2	4	5	2	2	1	3	3	2	2	2	2	2	2	2	2	2	0	0	1	3	3	0	2	2	3	2	3	5
1110	1965-09-15	1	47.8247	3	3	0	1	1	0	1	27	4	2	3	4	5	4	4	2	4	3	4	4	4	2	3	3	3	3	2	3	2	3	3	3	2	2	0	1	2	0	2	0	2	1	4	1	1	6
1111	1992-04-15	1	21.2247	1	2	1	0	2	1	0	8	2	4	3	3	4	4	3	4	4	2	4	5	4	1	1	0	0	1	0	1	0	0	2	2	1	1	0	0	0	0	0	0	0	4	5	0	5	5
1112	1990-07-15	1	22.9781	1	1	0	0	2	1	0	1	1	3	4	4	4	4	3	4	4	3	3	3	4	1	1	3	2	1	1	1	2	2	2	2	2	1	0	0	0	1	1	1	3	0	0	0	0	5
1113	1991-04-15	1	22.2274	1	1	0	0	2	1	0	1	1	4	2	3	2	3	2	4	3	4	4	4	4	2	3	1	1	1	2	2	2	3	3	3	3	2	0	1	1	0	1	1	2	1	3	1	3	3
1114	1988-05-15	1	25.1452	1	1	0	0	2	1	0	4	1	3	2	2	4	5	4	4	5	2	3	4	3	3	2	2	1	2	1	1	3	2	2	2	0	1	0	1	0	1	1	1	2	4	5	6	4	6
1115	1975-07-15	1	37.989	2	3	0	1	1	0	1	19	4	5	4	3	4	4	4	4	5	2	4	4	5	2	1	3	2	2	2	2	2	1	2	1	3	2	0	1	1	0	1	1	1	3	3	3	2	5
1116	1985-03-15	1	28.3151	1	2	1	0	2	1	0	6	2	4	2	3	2	4	4	2	3	3	3	4	3	3	2	3	3	2	3	2	2	2	3	1	3	2	0	2	2	1	2	1	3	3	4	4	6	4
1117	1984-04-15	1	29.2301	1	1	0	0	2	1	0	5	1	4	2	3	3	4	4	4	4	2	2	4	4	1	1	1	0	0	3	1	1	1	0	0	1	0	0	1	1	1	2	0	2	1	4	4	2	3
1118	1988-11-15	1	24.6411	1	1	0	0	2	1	0	3	1	5	4	4	5	5	5	4	4	4	5	5	5	1	2	3	3	2	1	2	2	2	2	2	1	2	0	1	1	1	1	1	1	1	4	1	1	6
1119	1985-04-15	1	28.2301	1	2	1	0	2	1	0	6	2	3	2	4	4	5	4	4	4	4	3	2	2	1	3	2	1	1	2	1	1	2	1	2	1	1	0	0	0	1	1	0	2	4	5	0	6	6
1120	1990-08-15	1	22.8932	1	1	0	0	2	1	0	1	1	3	3	3	4	3	3	4	4	4	4	4	4	3	3	3	3	3	2	3	3	3	3	2	3	3	0	1	1	1	1	2	3	2	3	5	2	1
1121	1974-02-15	1	39.4	2	3	0	1	1	0	1	18	4	3	2	3	3	3	3	4	3	3	3	4	3	2	2	3	3	3	1	1	2	2	2	2	3	2	0	1	1	1	1	1	2	3	3	3	2	3
1122	1987-03-15	1	26.3151	1	1	0	0	2	1	0	3	1	3	3	3	4	4	3	4	4	2	4	3	4	1	1	1	1	1	2	2	1	1	2	1	1	1	1	1	2	2	1	1	2	1	1	1	1	3
1123	1986-01-15	1	27.4767	1	1	0	0	2	1	0	2	1	3	2	3	4	3	4	3	4	3	5	3	2	2	2	3	3	1	0	1	1	2	3	2	2	1	0	0	0	0	0	0	1	1	1	0	3	1
1124	1987-01-01	1	26.5151	1	1	0	0	2	1	0	3	1	5	2	5	5	5	4	5	5	4	4	5	5	3	0	3	2	0	0	3	2	2	2	3	3	0	0	0	0	0	1	0	2	1	1	0	0	6
1125	1987-04-15	0	26.2301	1	1	0	0	2	1	0	2	1	5	2	4	4	4	2	4	4	3	3	4	2	2	1	3	3	3	3	3	3	3	3	3	3	0	0	0	1	1	1	1	2	1	1	1	1	5
1126	1989-09-15	1	23.8082	1	2	1	0	2	1	0	4	1	4	4	4	4	3	4	4	5	2	4	4	4	1	2	3	3	1	2	2	3	2	2	3	2	1	0	1	1	0	2	1	2	1	2	1	1	6
1127	1982-06-15	1	31.0658	2	2	1	0	1	0	1	10	2	5	1	4	2	4	4	3	5	4	1	5	5	3	3	2	3	1	3	1	3	1	3	3	0	3	1	0	0	3	0	3	0	2	1	1	0	6
1128	1977-11-15	1	35.6493	2	3	0	1	1	0	1	17	4	3	2	3	3	4	4	4	4	3	3	4	3	2	1	2	1	2	1	1	2	1	1	2	2	2	0	1	0	2	2	1	2	3	3	3	2	5
1129	1958-05-15	1	55.1671	3	3	0	1	1	0	1	35	4	4	1	4	2	4	4	4	4	3	3	4	2	1	2	3	2	2	3	3	3	3	3	3	2	2	1	3	1	1	3	1	3	5	6	6	2	6
1130	1987-05-15	1	26.1479	1	1	0	0	1	0	1	3	1	3	3	4	2	3	4	4	3	3	3	3	3	1	1	2	2	2	0	3	3	2	2	1	1	3	0	2	1	2	2	0	2	4	5	2	6	2
1131	1986-06-15	1	27.063	1	1	0	0	3	0	0	2	1	3	2	3	4	3	4	4	3	4	4	4	3	3	3	3	2	3	1	2	3	3	2	1	3	1	0	0	0	1	3	1	0	2	3	2	3	5
1132	1968-09-15	1	44.8219	3	3	0	1	1	0	1	24	4	3	2	4	4	5	4	4	4	4	4	4	4	3	2	3	3	3	3	3	2	2	2	2	1	0	0	1	0	1	0	0	2	1	1	0	1	6
1133	1973-12-15	1	39.5699	2	3	0	1	1	0	1	20	4	5	5	5	4	5	4	5	5	5	5	5	5	0	3	3	3	3	3	3	3	3	3	3	3	0	0	2	0	1	1	3	2	1	1	0	0	6
1134	1985-03-15	1	28.3151	1	2	1	0	3	0	0	3	1	5	2	4	2	5	2	4	4	3	3	4	4	2	3	3	3	3	2	2	3	3	3	2	2	3	2	2	1	3	1	1	3	5	5	4	4	5
1135	1987-02-15	1	26.3918	1	1	0	0	1	0	1	4	1	4	4	2	4	3	3	4	4	3	4	4	4	1	2	2	1	2	2	2	2	1	1	1	2	1	0	0	0	1	0	0	1	1	4	2	3	3
1136	1965-10-15	1	47.7425	3	3	0	1	1	0	1	25	4	4	4	4	4	4	4	4	4	4	4	4	4	2	3	3	2	2	2	2	2	1	2	2	1	0	0	0	2	2	2	1	3	1	2	1	1	3
1137	1984-07-15	1	28.9808	1	2	1	0	3	0	0	5	1	5	4	4	4	4	4	4	4	3	4	4	5	2	1	3	3	1	0	2	2	1	1	3	3	0	0	0	2	0	0	0	2	1	1	1	0	5
1138	1985-10-15	1	27.7288	1	1	0	0	3	0	0	4	1	3	2	3	2	3	2	4	3	3	3	3	4	1	1	3	1	3	1	1	1	2	2	2	3	2	0	1	2	2	3	0	1	1	2	3	1	3
1139	1986-07-15	1	26.9808	1	1	0	0	3	0	0	2	1	4	2	4	4	4	2	4	4	3	3	4	4	3	3	3	3	3	2	3	3	2	2	3	2	3	0	0	2	2	2	0	2	3	5	4	4	6
1140	1989-09-15	1	23.8082	1	1	0	0	2	1	0	3	1	4	3	4	4	4	4	4	5	2	3	4	4	3	3	3	3	3	2	3	3	3	3	3	3	0	0	1	1	0	1	1	1	2	3	2	3	5
1141	1984-02-15	1	29.3945	1	2	1	0	2	1	0	6	2	4	2	2	3	3	2	4	4	3	4	4	4	3	3	2	2	1	2	1	3	3	3	3	2	3	1	2	2	1	2	2	2	0	2	3	1	5
1142	1983-07-15	1	29.9836	1	2	1	0	2	1	0	7	2	4	1	3	4	3	4	5	4	3	4	4	3	2	3	2	3	2	2	2	3	1	2	2	2	2	0	0	1	0	0	1	1	3	3	3	1	3
1143	1973-07-15	1	39.989	2	2	1	0	1	0	1	20	4	3	1	3	4	3	2	4	4	3	4	4	3	2	1	3	3	3	2	1	1	2	2	1	2	2	0	1	1	2	1	0	1	3	1	1	1	6
1144	1987-04-15	1	26.2301	1	1	0	0	2	1	0	4	1	4	2	3	2	4	3	4	4	4	2	4	4	1	0	0	1	0	0	1	1	0	0	1	2	3	0	3	0	1	1	0	0	6	6	6	6	6
1145	1986-09-15	1	26.811	1	1	0	0	2	1	0	5	1	4	2	5	4	4	4	4	5	3	4	4	5	3	3	3	3	3	2	3	3	3	3	3	2	3	0	3	2	2	2	2	2	0	2	0	3	6
1146	1990-02-15	1	23.389	1	1	0	0	2	1	0	2	1	5	1	4	4	5	3	5	4	3	3	5	4	2	3	3	3	2	3	3	3	3	3	1	3	1	0	0	0	0	2	0	1	1	1	1	1	6
1147	1989-09-15	1	23.8082	1	1	0	0	2	1	0	3	1	5	2	5	4	4	4	2	4	2	4	4	4	3	3	3	2	3	3	3	3	2	3	3	3	2	0	1	2	0	0	1	3	1	2	1	0	5
1148	1979-05-15	1	34.1534	2	2	1	0	2	1	0	15	3	4	2	4	5	4	4	4	5	4	4	4	4	1	2	3	2	2	2	3	2	2	2	2	1	1	0	1	1	1	1	1	2	0	1	0	1	6
1149	1989-11-15	0	23.6411	1	2	1	0	3	0	0	2	1	4	2	4	4	4	4	4	4	3	3	4	4	2	3	3	2	3	3	2	3	1	3	3	3	1	1	1	1	1	1	2	2	2	3	5	5	6
1150	1959-01-15	1	54.4959	3	3	0	1	1	0	1	33	4	4	3	3	4	4	3	4	5	2	3	4	3	1	3	3	2	1	2	1	2	3	1	1	2	0	1	1	3	1	2	0	3	2	3	1	1	6
1151	1982-09-15	0	30.8137	2	2	1	0	2	1	0	5	1	4	2	3	4	4	2	4	4	4	3	4	2	3	2	3	2	3	3	3	3	2	2	3	3	1	0	0	1	1	2	2	3	2	3	1	1	3
1152	1981-09-15	1	31.8137	2	1	0	0	1	0	1	6	2	5	2	3	4	4	4	5	5	3	5	5	5	2	2	3	3	3	0	1	3	3	2	2	2	1	0	2	2	1	2	2	3	3	5	4	4	2
1153	1984-09-15	1	28.811	1	1	0	0	3	0	0	5	1	4	3	4	4	4	4	4	4	3	3	3	4	3	3	3	3	3	2	2	1	2	3	3	2	2	0	1	1	1	2	1	2	2	4	6	4	6
1154	1978-11-15	1	34.6493	2	2	1	0	1	0	1	14	3	4	2	3	2	2	2	4	3	4	3	4	2	2	1	3	1	0	0	1	3	3	2	1	3	0	0	2	0	1	3	0	3	1	4	4	1	6
1155	1981-03-15	1	32.3178	2	2	1	0	1	0	1	9	2	3	2	4	4	4	1	4	4	3	1	4	2	2	3	3	3	2	2	1	0	1	2	0	3	3	0	1	0	0	3	2	3	1	3	2	3	6
1156	1984-05-15	1	29.1479	1	2	1	0	2	1	0	7	2	3	3	4	2	4	4	4	4	3	3	4	2	1	2	2	2	1	1	1	2	1	1	1	1	1	0	0	1	1	0	1	3	3	3	5	5	5
1157	1986-09-15	1	26.811	1	2	1	0	2	1	0	6	2	4	2	4	2	4	2	4	2	3	2	3	3	3	2	2	2	2	2	2	2	2	2	2	3	1	1	2	2	1	2	1	3	2	6	2	3	3
1158	1984-01-15	1	29.4795	1	2	1	0	1	0	1	6	2	3	2	4	2	4	2	4	3	3	3	3	3	2	3	3	3	3	2	3	3	2	2	2	2	1	0	2	2	1	2	1	3	3	3	3	3	5
1159	1987-10-15	1	25.7288	1	1	0	0	2	1	0	1	1	4	3	4	4	4	3	4	4	4	4	4	4	1	2	2	1	1	2	1	2	2	2	3	1	1	0	1	1	1	1	0	1	3	5	0	1	5
1160	1964-05-01	1	49.2	3	3	0	1	2	1	0	27	4	3	2	4	4	4	4	4	4	4	3	4	4	2	2	3	3	2	1	3	1	2	1	3	1	2	0	2	1	1	1	1	3	2	1	1	6	6
1161	1985-09-15	1	27.811	1	2	1	0	3	0	0	4	1	3	3	3	3	3	3	3	3	3	3	3	3	1	1	3	1	1	1	1	1	1	1	1	1	1	1	1	1	1	1	1	1	1	1	1	1	1
1162	1985-05-15	1	28.1479	1	1	0	0	2	1	0	5	1	5	2	4	3	4	4	4	4	4	4	4	4	2	3	2	3	2	2	3	3	2	2	2	2	2	0	2	2	1	2	1	2	3	4	2	5	5
1163	1991-07-15	1	21.9781	1	1	0	0	2	1	0	1	1	3	2	2	3	3	3	3	3	3	3	4	3	1	1	2	3	2	1	2	2	2	2	0	3	1	1	3	2	2	1	3	3	1	2	0	3	3
1164	1968-08-15	1	44.9068	3	3	0	1	1	0	1	23	4	3	2	4	4	4	4	4	4	4	3	4	2	2	2	2	2	1	1	2	2	1	1	2	1	1	0	2	1	1	2	2	2	2	3	2	3	5
1165	1968-11-15	1	44.6548	3	3	0	1	1	0	1	24	4	4	2	3	2	4	4	4	3	3	4	3	4	1	2	3	3	2	2	1	2	1	2	0	2	0	0	2	1	1	3	1	2	6	6	4	6	4
1166	1973-05-15	0	40.1562	3	3	0	1	1	0	1	20	4	4	2	3	4	4	4	4	4	3	4	4	4	2	2	2	2	3	2	3	2	2	2	2	1	1	0	0	0	1	1	0	2	2	6	4	2	3
1167	1964-12-15	1	48.5753	3	3	0	1	1	0	1	25	4	4	2	3	2	4	4	4	4	2	2	4	2	1	1	2	2	1	2	3	1	1	1	2	1	2	0	2	0	1	2	1	2	0	2	0	0	1
1168	1982-02-15	1	31.3945	2	2	1	0	2	1	0	8	2	3	2	3	2	4	2	4	4	3	4	4	4	3	3	3	2	1	1	2	2	2	3	1	3	3	0	1	1	1	1	0	1	2	4	4	4	4
1169	1985-11-15	1	27.6438	1	2	1	0	2	1	0	6	2	3	4	4	5	3	4	5	4	4	3	4	5	1	2	1	2	3	2	2	1	1	1	0	2	2	0	1	2	1	1	1	2	3	3	3	2	5
1170	1984-09-15	1	28.811	1	1	0	0	3	0	0	7	2	4	2	3	2	4	3	4	4	3	2	4	2	1	2	3	2	2	3	2	2	2	1	2	2	3	0	0	1	0	1	1	0	1	2	1	1	6
1171	1982-03-15	1	31.3178	2	2	1	0	2	1	0	8	2	3	2	4	2	3	4	4	4	3	3	4	2	1	3	3	3	2	1	0	2	2	1	0	1	3	0	2	0	1	3	1	3	1	2	1	1	6
1172	1981-06-15	1	32.0658	2	2	1	0	1	0	1	10	2	4	2	4	5	4	4	5	4	4	4	4	4	2	2	3	3	3	2	2	1	2	3	3	2	0	1	1	0	0	1	1	2	0	2	3	1	3
1173	1984-11-15	1	28.6438	1	2	1	0	2	1	0	4	1	4	2	3	4	3	3	4	3	3	4	3	4	1	2	2	2	1	1	1	2	1	2	1	2	1	2	0	1	1	1	1	2	1	4	4	1	6
1174	1987-01-15	1	26.4767	1	2	1	0	1	0	1	15	3	3	2	2	3	3	2	4	3	3	4	4	4	1	2	3	3	2	3	2	2	2	2	3	0	1	0	1	1	0	1	0	1	1	2	3	3	6
1175	1981-05-15	1	32.1507	2	2	1	0	1	0	1	12	3	4	1	3	4	4	4	4	4	4	4	4	4	2	3	3	2	3	2	3	3	2	2	1	3	0	0	2	0	1	2	1	3	1	2	3	1	3
1176	1984-10-15	1	28.7288	1	1	0	0	2	1	0	5	1	4	1	3	3	4	4	4	2	3	4	4	4	3	3	3	2	2	3	2	2	2	3	2	3	3	0	1	2	1	2	1	3	1	2	0	1	3
1177	1984-07-15	1	28.9808	1	1	0	0	2	1	0	4	1	5	4	5	4	5	4	5	4	5	4	5	3	1	3	3	3	3	2	3	1	3	3	1	3	3	0	0	1	1	3	0	3	2	6	1	5	6
1178	1986-01-15	1	27.4767	1	1	0	0	3	0	0	5	1	4	2	3	4	4	4	5	4	3	4	4	4	1	2	3	1	2	3	3	3	2	2	2	2	1	0	0	0	0	1	1	3	1	4	2	1	3
1179	1963-12-15	1	49.5781	3	3	0	1	1	0	1	30	4	4	2	2	4	3	4	4	4	1	4	4	4	2	3	2	3	2	1	3	2	2	0	1	1	2	0	0	0	0	0	0	3	1	1	1	1	1
1180	1960-01-15	1	53.4959	3	3	0	1	1	0	1	34	4	3	2	4	4	4	4	4	4	4	3	4	4	3	2	3	2	3	3	3	2	2	2	3	2	2	0	1	0	0	1	0	2	1	1	1	1	5
1181	1985-04-01	1	28.2685	1	2	1	0	2	1	0	5	1	4	2	4	4	4	4	4	4	3	2	4	4	3	3	3	3	3	2	2	3	3	3	3	3	3	1	0	2	1	2	0	2	0	0	0	0	0
1182	1974-09-15	1	38.8192	2	2	1	0	1	0	1	15	3	5	3	4	2	5	4	5	5	5	5	4	4	2	3	3	3	3	3	2	2	3	2	3	2	2	0	1	2	1	0	1	1	3	5	1	3	6
1183	1984-06-15	1	29.063	1	2	1	0	3	0	0	5	1	4	3	4	4	5	5	4	5	3	4	4	4	1	1	3	3	2	3	3	3	3	2	3	3	1	0	1	1	0	2	1	2	0	0	1	0	6
1184	1986-10-15	1	26.7288	1	2	1	0	2	1	0	6	2	5	5	5	4	5	4	5	5	5	5	5	5	0	3	3	3	3	3	3	3	3	3	3	3	0	0	2	0	1	1	3	2	1	1	0	0	6
1185	1988-08-15	1	24.8932	1	1	0	0	2	1	0	5	1	4	3	4	3	4	4	4	2	4	4	2	3	1	2	1	2	2	2	2	2	2	2	2	2	1	1	1	2	2	2	2	2	1	1	3	1	3
1186	1989-10-15	1	23.726	1	1	0	0	2	1	0	1	1	4	4	3	4	3	4	4	4	3	4	3	4	2	3	3	1	2	0	1	3	3	2	1	3	3	0	1	1	3	1	3	2	5	3	3	5	2
1187	1988-09-15	1	24.8082	1	1	0	0	2	1	0	2	1	3	2	3	4	3	4	4	4	3	4	4	4	1	3	2	2	2	1	0	2	2	3	0	0	0	0	0	0	1	1	0	1	1	1	1	0	5
1188	1985-05-15	0	28.1479	1	1	0	0	2	1	0	3	1	3	2	3	4	3	2	3	3	4	4	4	3	3	3	3	2	1	3	3	3	2	3	3	2	3	0	2	2	2	2	2	2	3	3	3	5	5
1189	1987-10-15	1	25.7288	1	1	0	0	1	0	1	5	1	5	5	5	5	5	5	5	5	5	5	5	5	2	2	3	2	2	0	2	2	2	2	2	2	2	0	0	1	1	1	1	3	0	0	0	0	6
1190	1989-11-15	1	23.6411	1	1	0	0	2	1	0	2	1	4	2	3	2	3	4	4	4	3	4	4	4	1	3	2	1	2	1	1	3	1	2	3	1	1	0	0	0	0	1	1	2	3	3	3	5	2
1191	1988-04-01	1	25.2658	1	1	0	0	2	1	0	2	1	4	5	4	5	4	5	4	5	4	3	4	5	0	3	3	3	3	3	3	3	3	3	3	3	3	0	1	3	0	1	0	3	0	0	0	0	6
1192	1965-03-15	1	48.3288	3	1	0	0	1	0	1	28	4	5	5	5	4	5	4	5	5	5	5	5	5	0	3	3	3	3	3	3	3	3	3	3	3	0	0	2	0	1	1	3	2	1	1	0	0	6
1193	1983-10-15	1	29.7315	1	1	0	0	2	1	0	3	1	5	5	5	4	5	4	5	5	5	5	5	5	0	3	3	3	3	3	3	3	3	3	3	3	0	0	2	0	1	1	3	2	1	1	0	0	6
1194	1985-10-15	1	27.7288	1	1	0	0	1	0	1	6	2	4	2	3	4	4	4	4	4	3	4	4	4	2	3	2	2	3	3	3	3	2	3	3	3	2	0	0	0	1	0	0	1	1	1	1	0	5
1195	1990-10-15	1	22.726	1	1	0	0	3	0	0	1	1	5	5	5	4	5	4	5	5	5	5	5	5	0	3	3	3	3	3	3	3	3	3	3	3	0	0	2	0	1	1	1	2	1	1	0	0	6
1196	1986-05-15	1	27.1479	1	1	0	0	2	1	0	3	1	3	2	4	5	5	5	5	5	3	3	5	4	2	2	2	2	2	3	2	2	1	1	2	2	3	0	0	0	0	0	0	2	3	3	1	3	6
1197	1989-03-15	1	24.3123	1	1	0	0	3	0	0	1	1	5	2	4	4	4	3	5	4	4	4	4	4	2	2	2	1	1	1	2	2	2	1	1	1	1	0	0	0	1	1	1	1	1	1	1	1	5
1198	1988-12-15	1	24.5589	1	1	0	0	2	1	0	4	1	4	3	4	3	3	4	4	4	3	4	4	4	2	2	3	3	3	1	1	3	1	0	2	1	2	2	0	2	0	3	0	2	1	4	0	1	5
1199	1988-08-15	1	24.8932	1	1	0	0	2	1	0	3	1	3	2	3	3	4	3	4	4	3	3	4	3	2	3	2	2	2	2	2	2	2	1	2	2	2	0	2	1	1	2	1	2	3	3	3	3	5
1200	1964-10-15	1	48.7425	3	3	0	1	1	0	1	26	4	4	2	3	4	4	3	4	4	1	2	4	5	1	2	3	2	2	1	2	2	2	2	0	1	0	0	0	0	2	1	1	2	1	1	1	1	3
1201	1975-07-15	1	37.989	2	3	0	1	1	0	1	19	4	4	3	4	4	5	4	4	4	3	4	4	4	2	2	3	2	3	3	3	2	2	1	2	3	2	0	1	1	1	0	0	1	3	3	3	1	6
1202	1973-07-15	1	39.989	2	3	0	1	1	0	1	18	4	4	2	4	4	5	4	5	4	4	4	5	4	2	1	3	1	3	3	3	3	2	3	2	2	1	0	0	0	0	1	0	1	0	2	3	3	5
1203	1989-07-15	1	23.9781	1	1	0	0	2	1	0	2	1	4	2	3	4	4	2	4	5	1	4	4	3	3	2	2	1	1	1	2	2	2	2	1	2	0	0	0	1	1	0	0	1	3	3	3	5	1
1204	1984-03-15	1	29.3151	1	2	1	0	2	1	0	4	1	4	3	4	4	4	5	4	5	4	4	4	5	3	3	3	3	3	0	1	3	3	3	3	3	3	0	0	0	0	2	0	2	0	0	0	0	6
1205	1979-03-01	1	34.3589	2	2	1	0	1	0	1	14	3	2	2	3	4	5	2	5	4	2	3	3	3	2	2	3	2	1	1	2	2	2	2	1	3	2	0	0	0	1	1	1	3	5	6	6	6	4
1206	1987-06-15	1	26.063	1	1	0	0	2	1	0	3	1	4	2	1	5	1	5	1	5	2	4	1	4	3	2	2	3	3	3	3	3	3	3	2	2	2	2	3	3	3	3	2	2	5	3	3	3	3
1207	1986-04-15	1	27.2301	1	1	0	0	2	1	0	6	2	5	2	4	3	5	4	5	4	4	5	4	5	2	3	2	3	2	1	2	3	2	1	1	2	0	0	2	1	1	1	0	0	1	1	1	0	5
1208	1966-05-15	0	47.1616	3	3	0	1	1	0	1	25	4	4	4	4	4	4	4	4	4	4	4	4	4	3	3	3	2	3	2	3	3	3	3	2	3	2	0	0	0	0	0	0	1	0	0	0	0	6
1209	1985-07-15	1	27.9808	1	2	1	0	2	1	0	4	1	4	4	4	4	4	4	4	4	4	4	4	4	3	3	3	2	3	2	3	3	3	3	2	3	2	0	0	0	0	0	0	1	0	0	0	0	6
1210	1986-05-15	1	27.1479	1	2	1	0	2	1	0	5	1	4	2	3	4	5	3	4	4	3	3	4	3	2	3	3	1	2	3	2	1	2	3	2	1	2	1	2	1	1	1	2	1	2	3	3	2	6
1211	1986-05-15	1	27.1479	1	1	0	0	3	0	0	3	1	4	3	4	4	4	3	5	5	5	4	4	4	2	1	3	2	3	1	2	2	1	1	3	0	1	0	1	0	0	0	1	1	3	6	0	3	6
1212	1987-04-15	1	26.2301	1	1	0	0	3	0	0	2	1	4	2	4	4	4	4	4	4	3	4	4	4	2	3	3	2	2	2	3	3	2	2	1	3	2	0	1	1	0	2	1	3	2	3	1	3	5
1213	1968-02-15	1	45.4055	3	3	0	1	1	0	1	24	4	4	2	3	2	2	2	2	2	2	4	4	2	2	1	3	1	2	0	1	3	3	2	1	3	0	0	2	0	1	3	0	3	1	4	4	1	6
1214	1975-12-15	1	37.5699	2	2	1	0	1	0	1	18	4	4	2	3	4	4	4	4	4	4	4	4	4	2	3	2	1	2	2	2	2	2	2	2	2	2	0	2	1	2	2	0	3	1	2	3	3	5
1215	1986-10-15	1	26.7288	1	2	1	0	2	1	0	5	1	3	2	4	4	4	4	4	5	4	4	4	5	3	3	3	1	2	3	2	3	3	3	3	2	2	0	2	1	1	3	1	3	2	3	1	3	3
1216	1982-03-15	1	31.3178	2	2	1	0	1	0	1	8	2	3	2	3	2	5	1	4	4	3	3	4	1	2	3	1	2	2	3	2	3	3	3	1	2	3	0	3	0	0	0	0	2	2	3	5	2	6
1217	1987-03-15	1	26.3151	1	1	0	0	2	1	0	4	1	3	2	4	2	3	2	4	3	3	2	4	2	0	2	2	0	1	0	1	2	2	1	0	2	1	0	1	0	1	1	1	1	6	6	6	6	4
1218	1986-10-15	1	26.7288	1	1	0	0	2	1	0	2	1	5	4	4	4	4	4	4	4	3	4	4	4	3	3	3	3	3	2	2	2	2	3	3	3	2	0	0	2	2	1	2	2	1	2	3	3	5
1219	1981-07-15	1	31.9836	2	2	1	0	1	0	1	6	2	5	2	4	4	4	4	5	4	1	4	5	5	2	3	3	3	3	3	2	3	3	3	1	3	2	0	0	1	2	2	0	3	1	2	3	3	3
1220	1983-03-15	1	30.3178	2	2	1	0	2	1	0	8	2	4	2	4	4	5	3	4	4	4	3	5	4	3	3	3	3	2	2	3	3	3	3	2	2	2	0	1	1	1	2	2	2	1	1	1	1	6
1221	1988-07-15	1	24.9781	1	1	0	0	3	0	0	2	1	4	3	4	3	4	4	4	4	3	4	4	4	1	2	2	2	1	2	2	2	1	2	2	2	1	0	1	0	0	1	1	1	2	4	2	3	5
1222	1981-12-01	1	31.6027	2	2	1	0	3	0	0	6	2	3	2	3	2	4	2	3	3	3	2	4	2	1	2	3	2	3	2	3	2	2	3	3	3	2	2	1	0	0	0	0	1	2	3	2	1	5
1223	1987-10-15	1	25.7288	1	1	0	0	2	1	0	3	1	5	4	3	5	4	4	5	5	5	4	5	5	1	1	2	2	3	2	3	3	2	3	3	2	2	0	0	2	0	2	1	2	1	2	3	1	3
1224	1970-07-15	1	42.9918	3	3	0	1	1	0	1	2	1	2	2	3	4	3	2	4	4	4	2	4	4	2	2	3	3	3	0	2	0	3	2	3	2	0	0	1	0	1	2	0	3	2	3	2	1	0
1225	1963-08-15	1	49.9123	3	3	0	1	1	0	1	30	4	2	5	4	5	5	4	4	3	1	5	5	5	2	3	3	3	0	2	3	3	3	3	3	0	0	0	0	2	0	1	0	2	0	0	0	0	6
1226	1980-12-15	1	32.5644	2	3	0	1	3	0	0	25	4	4	3	4	3	4	5	4	5	3	4	4	4	2	2	3	2	2	1	3	3	2	2	1	2	0	0	0	0	0	0	0	0	0	1	0	0	6
1227	1963-04-15	1	50.2466	3	3	0	1	1	0	1	27	4	4	3	4	4	4	4	4	4	3	4	5	4	2	2	3	2	1	1	3	3	3	3	2	3	2	0	0	2	2	2	2	2	0	0	0	0	6
1228	1984-08-15	1	28.8959	1	2	1	0	2	1	0	6	2	3	2	4	5	3	5	5	5	3	3	4	5	3	3	3	3	3	2	3	3	3	3	3	0	2	0	2	0	1	2	2	3	6	6	6	6	4
1229	1978-03-15	1	35.3205	2	2	1	0	2	1	0	13	3	4	2	4	2	4	4	4	4	4	4	4	4	1	3	1	1	1	3	3	1	1	1	0	1	0	0	0	0	0	0	0	1	1	6	1	3	6
1230	1984-05-15	1	29.1479	1	2	1	0	2	1	0	5	1	4	2	3	3	4	3	4	4	3	4	4	5	1	3	2	1	0	2	1	2	1	2	1	2	2	0	0	0	1	0	0	1	2	3	3	2	5
1231	1985-07-15	1	27.9808	1	1	0	0	2	1	0	5	1	2	2	3	3	4	5	4	3	1	3	4	3	1	2	1	0	0	1	1	0	1	1	1	3	0	0	0	0	1	1	1	3	3	3	3	3	1
1232	1985-12-15	1	27.5616	1	2	1	0	2	1	0	6	2	4	1	5	3	4	2	4	4	3	4	4	5	3	3	3	3	3	2	3	3	2	3	3	2	2	0	0	0	0	0	0	1	1	2	1	1	3
1233	1984-04-15	1	29.2301	1	2	1	0	2	1	0	6	2	5	3	3	4	5	4	4	5	4	4	4	3	2	2	2	1	0	2	1	1	2	2	3	2	1	0	0	0	0	0	0	1	1	2	0	3	5
1234	1987-08-15	1	25.8959	1	2	1	0	1	0	1	6	2	5	4	4	5	5	5	4	4	4	3	5	5	3	3	2	3	3	2	3	3	3	3	3	2	1	0	2	2	1	1	2	2	5	5	4	6	2
1235	1988-08-15	1	24.8932	1	1	0	0	2	1	0	1	1	4	2	3	4	4	3	4	4	2	3	4	3	2	3	3	1	2	1	2	3	3	3	1	1	1	0	0	1	1	2	2	2	3	3	3	2	1
1236	1987-04-15	1	26.2301	1	1	0	0	2	1	0	3	1	4	1	3	3	4	4	4	4	3	4	5	4	2	3	3	2	2	2	2	3	2	3	2	1	1	0	0	0	2	1	1	2	3	5	2	5	3
1237	1987-01-15	1	26.4767	1	1	0	0	2	1	0	4	1	3	2	3	4	3	2	4	4	2	2	4	3	2	3	2	2	1	2	2	3	3	2	1	3	2	0	2	1	1	2	3	3	0	0	0	0	6
1238	1988-03-15	1	25.3123	1	1	0	0	3	0	0	1	1	3	4	3	5	4	4	4	5	1	3	3	4	2	3	3	3	2	2	3	3	2	3	2	2	2	0	2	2	1	3	3	3	0	1	1	1	5
1239	1990-04-15	1	23.2274	1	1	0	0	2	1	0	1	1	4	3	3	4	4	4	4	4	3	3	4	4	2	2	3	2	3	1	1	1	2	2	1	2	1	0	1	1	1	1	1	1	1	4	2	1	5
1240	1971-04-15	1	42.2411	3	3	0	1	1	0	1	22	4	4	1	3	4	5	4	5	5	3	3	4	4	2	1	2	3	1	3	3	3	2	2	2	2	1	0	1	1	0	0	0	2	4	5	4	2	6
1241	1988-03-15	1	25.3123	1	1	0	0	2	1	0	4	1	3	2	4	4	3	3	4	4	3	3	4	4	2	1	3	2	2	2	2	1	2	2	2	2	1	1	1	1	1	1	1	3	2	3	1	3	5
1242	1978-10-15	1	34.7342	2	3	0	1	1	0	1	16	4	4	2	4	4	4	4	5	4	4	4	4	3	2	2	3	3	2	1	2	1	2	1	3	3	2	0	1	1	0	2	1	2	2	4	6	4	4
1243	1982-02-15	1	31.3945	2	2	1	0	1	0	1	11	3	3	2	3	3	3	4	2	4	4	2	4	4	2	1	2	1	1	2	1	2	2	2	1	2	1	0	1	1	1	1	1	2	1	4	1	1	3
1244	1982-02-15	1	31.3945	2	1	0	0	2	1	0	8	2	4	4	3	4	4	4	4	4	4	4	4	4	2	3	1	2	0	2	2	3	2	2	3	0	1	0	2	1	2	2	1	2	3	3	3	3	5
1245	1985-10-15	1	27.7288	1	1	0	0	2	1	0	3	1	3	4	1	3	3	3	3	3	4	2	2	3	2	2	2	2	2	2	2	2	2	2	2	2	2	2	2	2	2	2	2	2	1	1	1	1	1
1246	1988-09-15	1	24.8082	1	1	0	0	2	1	0	2	1	3	2	4	4	3	3	4	4	2	3	4	4	3	3	3	3	2	1	2	2	3	3	1	3	2	0	1	1	1	1	1	3	5	6	4	4	6
1247	1985-06-15	1	28.063	1	2	1	0	2	1	0	6	2	4	3	3	4	5	2	4	4	3	4	5	5	2	3	2	2	3	2	2	3	2	3	1	2	2	0	1	2	1	3	2	3	1	2	3	1	3
1248	1983-04-15	1	30.2329	2	2	1	0	1	0	1	7	2	3	2	3	2	4	3	4	4	3	2	4	3	3	3	1	2	1	2	3	3	3	3	3	3	2	0	1	1	1	1	1	3	4	5	4	4	6
1249	1985-06-15	1	28.063	1	2	1	0	2	1	0	5	1	3	2	3	4	4	3	4	4	3	3	4	4	2	3	3	3	3	3	2	3	2	2	3	3	3	0	1	1	1	2	1	3	2	4	4	6	4
1250	1988-01-15	1	25.4767	1	1	0	0	2	1	0	3	1	5	2	4	4	4	3	4	4	3	4	4	4	1	1	3	2	3	2	1	1	2	2	1	1	1	0	1	0	0	1	0	3	6	6	6	6	4
1251	1980-10-15	1	32.7315	2	1	0	0	2	1	0	4	1	3	4	3	3	3	2	4	3	3	3	4	3	1	1	1	1	2	1	2	2	2	2	2	2	2	0	2	2	2	2	1	2	3	3	3	1	3
1252	1985-05-15	1	28.1479	1	1	0	0	2	1	0	4	1	3	2	3	4	4	3	4	3	1	4	4	4	1	2	1	2	1	3	3	3	2	2	0	1	0	0	0	0	0	1	1	3	1	2	3	5	5
1253	1973-01-15	1	40.4849	3	3	0	1	1	0	1	19	4	3	3	4	5	4	4	4	5	3	4	4	3	2	3	3	3	2	3	2	3	2	3	3	2	3	0	2	2	1	2	1	2	2	4	4	4	2
1254	1962-10-01	1	50.7836	3	3	0	1	1	0	1	28	4	3	2	3	4	4	4	4	4	3	2	4	4	3	2	3	3	2	1	3	3	3	3	3	2	2	0	0	1	0	0	0	1	3	1	1	1	3
1255	1982-01-15	1	31.4795	2	2	1	0	2	1	0	7	2	4	4	4	4	4	4	4	5	3	4	4	4	2	3	3	2	2	2	1	3	2	2	1	1	1	0	0	1	0	0	1	2	1	1	0	1	6
1256	1987-01-15	1	26.4767	1	2	1	0	1	0	1	4	1	1	3	2	5	4	4	2	3	2	4	4	4	1	3	3	2	2	0	2	2	2	2	3	0	2	0	1	2	0	1	0	2	1	1	0	1	5
1257	1986-01-15	1	27.4767	1	1	0	0	2	1	0	3	1	4	2	3	4	4	3	4	3	3	3	3	3	1	1	2	2	1	2	1	1	1	1	2	2	1	1	1	1	2	2	1	2	1	1	1	1	1
1258	1984-04-15	1	29.2301	1	1	0	0	2	1	0	5	1	4	4	4	4	4	4	3	4	4	4	4	4	2	3	2	2	2	2	2	2	2	2	1	2	2	0	0	0	0	2	0	2	3	3	3	2	6
1259	1989-10-01	1	23.7644	1	1	0	0	1	0	1	3	1	4	4	4	4	5	4	5	4	3	2	4	2	3	3	2	2	2	2	1	3	2	2	3	2	2	0	1	0	2	0	0	2	2	3	3	1	5
1260	1989-03-15	1	24.3123	1	1	0	0	2	1	0	2	1	4	2	3	2	4	2	4	3	3	2	4	2	1	3	2	1	2	2	2	3	2	2	2	2	3	0	2	1	2	0	0	1	2	3	5	2	3
1261	1975-05-15	1	38.1562	2	3	0	1	1	0	1	18	4	3	1	1	2	3	3	1	5	3	2	4	1	0	1	0	2	3	2	2	2	1	2	0	1	2	0	3	2	2	3	2	3	3	3	5	5	6
1262	1982-10-15	1	30.7315	2	2	1	0	2	1	0	8	2	3	3	3	3	4	4	4	4	3	3	4	4	2	3	3	3	3	1	2	2	2	2	3	3	3	2	2	2	0	2	2	2	2	3	3	2	3
1263	1984-10-15	1	28.7288	1	2	1	0	2	1	0	7	2	3	2	4	5	5	2	4	4	3	2	5	3	0	2	2	2	1	1	3	3	1	1	2	2	1	0	0	1	1	0	0	1	6	6	6	6	4
1264	1985-11-15	1	27.6438	1	1	0	0	3	0	0	2	1	4	4	3	4	4	4	4	2	2	4	3	4	1	2	2	2	1	2	2	2	1	2	3	2	2	0	1	0	1	1	1	1	1	2	1	1	5
1265	1991-07-15	1	21.9781	1	1	0	0	1	0	1	2	1	4	1	4	4	3	3	2	5	1	4	4	4	2	1	1	2	1	1	3	1	2	2	3	3	2	1	2	0	0	2	0	3	3	4	0	1	3
1266	1975-02-15	1	38.4	2	3	0	1	1	0	1	19	4	4	2	4	4	4	4	4	4	4	3	4	3	2	2	3	2	3	3	1	2	2	1	3	1	0	0	0	0	1	1	0	2	1	1	0	0	6
1267	1978-10-15	1	34.7342	2	2	1	0	1	0	1	16	4	4	2	2	4	4	3	4	4	4	4	4	4	3	3	3	3	3	3	3	3	3	3	3	3	2	0	3	2	0	2	0	2	2	3	0	5	5
1268	1964-05-15	1	49.1616	3	3	0	1	1	0	1	25	4	3	2	3	4	4	4	4	4	3	4	4	3	1	1	2	2	2	2	3	1	2	2	1	2	0	1	2	1	0	1	1	3	1	1	1	1	5
1269	1982-12-15	1	30.5644	2	2	1	0	2	1	0	9	2	4	2	4	5	4	4	5	5	4	4	5	5	3	3	3	3	3	2	2	2	2	2	2	1	2	0	1	0	1	1	1	2	3	3	3	0	6
1270	1982-12-15	1	30.5644	2	2	1	0	2	1	0	7	2	3	2	4	4	4	4	4	4	3	4	4	3	2	2	3	2	1	3	1	2	2	2	2	1	1	0	1	0	1	1	0	1	1	1	0	0	5
1271	1978-04-15	1	35.2356	2	2	1	0	1	0	1	17	4	3	2	3	5	5	3	4	4	3	4	4	3	2	2	3	3	3	0	2	2	2	2	2	3	2	0	2	3	2	2	0	2	1	4	1	1	1
1272	1987-08-15	1	25.8959	1	1	0	0	3	0	0	2	1	4	2	3	4	5	4	4	4	3	4	4	4	1	3	3	2	2	2	3	2	2	2	2	2	2	2	2	3	3	3	3	3	3	3	5	2	1
1273	1986-06-15	1	27.063	1	1	0	0	2	1	0	3	1	4	4	3	2	4	4	4	5	3	4	4	4	2	2	3	1	0	2	3	2	2	2	2	3	0	0	0	1	0	1	0	2	0	1	0	1	5
1274	1985-11-15	1	27.6438	1	1	0	0	2	1	0	5	1	3	2	3	4	4	4	4	4	3	4	4	4	2	2	3	2	2	2	2	3	2	2	2	2	2	0	0	1	1	1	1	2	3	5	0	3	5
1275	1988-07-15	1	24.9781	1	1	0	0	2	1	0	3	1	4	2	3	2	4	4	4	4	3	4	4	3	3	2	1	2	1	0	1	2	1	2	3	1	2	1	0	1	0	1	1	2	3	3	3	0	5
1276	1982-04-15	1	31.2329	2	2	1	0	2	1	0	8	2	5	1	4	3	5	2	5	5	5	5	5	2	3	3	3	3	3	3	3	3	2	2	3	3	3	0	2	2	1	1	1	2	1	2	1	1	5
1277	1987-07-15	1	25.9808	1	1	0	0	1	0	1	3	1	3	2	3	2	4	3	4	4	3	3	4	4	3	3	2	2	2	2	2	3	2	2	2	2	2	0	2	1	2	2	2	2	3	3	3	6	2
1278	1979-07-15	1	33.9863	2	2	1	0	1	0	1	14	3	3	2	3	4	3	1	4	4	4	3	4	4	2	2	2	3	3	2	2	2	2	1	2	2	2	0	2	1	0	2	0	2	4	5	4	4	6
1279	1987-12-15	1	25.5616	1	1	0	0	2	1	0	4	1	4	3	4	5	4	4	4	5	4	5	4	5	2	3	3	3	2	3	2	3	2	3	2	2	3	0	1	0	1	1	0	2	1	2	1	0	5
1280	1988-06-15	1	25.0603	1	1	0	0	2	1	0	3	1	5	5	3	5	5	5	4	5	3	4	5	4	3	2	3	3	2	1	3	2	1	3	3	3	1	0	1	0	0	1	0	2	1	1	0	1	6
1281	1985-01-15	1	28.4767	1	2	1	0	3	0	0	4	1	3	1	4	4	4	4	4	4	4	4	4	4	3	3	3	3	3	3	2	3	3	3	3	3	3	2	2	2	2	0	1	2	3	5	4	4	6
1282	1990-09-15	1	22.8082	1	1	0	0	2	1	0	1	1	3	2	4	1	4	2	4	2	4	2	3	4	3	3	3	2	2	2	2	3	2	3	3	2	1	0	1	1	1	1	1	2	3	3	3	2	5
1283	1987-12-15	1	25.5616	1	1	0	0	2	1	0	3	1	5	2	3	4	4	3	4	4	4	3	4	3	3	1	3	2	3	2	3	1	3	3	3	3	3	0	1	2	1	3	2	3	3	3	3	2	5
1284	1983-09-15	1	29.8137	1	2	1	0	1	0	1	10	2	3	2	3	4	4	2	4	5	2	4	4	4	3	3	2	2	1	2	2	1	2	2	0	3	2	0	1	3	0	3	0	3	1	1	0	0	6
1285	1978-10-15	1	34.7342	2	2	1	0	1	0	1	15	3	3	2	3	2	3	1	4	2	3	2	5	2	1	0	3	2	2	3	1	2	2	2	1	2	0	0	1	2	0	2	2	2	3	5	4	4	4
1286	1985-04-15	1	28.2301	1	2	1	0	3	0	0	3	1	4	1	3	3	4	5	4	4	3	3	4	4	1	3	3	2	3	3	3	2	3	2	2	1	2	0	0	0	0	1	2	3	2	6	4	2	6
1287	1983-03-15	1	30.3178	2	2	1	0	1	0	1	8	2	4	3	4	3	4	4	4	4	4	3	4	4	2	1	3	2	2	3	3	3	2	3	2	3	2	0	0	0	1	0	0	1	1	1	1	1	6
1288	1972-02-15	1	41.4027	3	3	0	1	1	0	1	22	4	3	2	3	2	4	2	4	4	3	3	4	2	2	2	3	3	3	2	3	3	3	3	2	3	1	0	0	0	0	0	3	3	1	4	1	6	6
1289	1985-08-15	1	27.8959	1	1	0	0	2	1	0	4	1	3	4	3	4	3	4	2	3	2	3	3	4	0	1	0	2	0	1	2	0	1	2	0	1	0	2	0	1	2	0	1	1	0	1	1	3	1
1290	1966-05-15	1	47.1616	3	3	0	1	1	0	1	25	4	3	2	5	4	4	4	5	4	3	4	4	4	0	2	2	3	3	2	2	2	2	2	1	1	1	0	1	0	1	2	1	1	0	0	0	0	0
1291	1974-10-15	1	38.737	2	3	0	1	1	0	1	18	4	3	2	3	3	4	3	4	3	3	4	4	3	3	2	3	2	1	1	1	2	1	1	2	1	1	0	0	0	1	1	1	2	2	3	2	3	3
1292	1979-08-15	1	33.9014	2	2	1	0	2	1	0	10	2	3	2	3	2	4	3	4	4	3	4	4	4	2	3	3	2	2	2	2	2	2	2	3	2	2	0	0	0	0	1	0	3	1	1	0	1	6
1293	1986-05-15	1	27.1479	1	2	1	0	3	0	0	3	1	4	1	3	3	4	2	4	4	4	1	5	3	3	2	3	1	1	2	3	3	1	3	1	2	1	0	0	0	0	1	1	3	2	3	5	1	3
1294	1983-06-15	1	30.0658	2	2	1	0	1	0	1	10	2	5	2	5	4	5	3	4	5	3	4	4	4	2	3	3	3	2	3	3	3	3	3	2	1	2	0	2	1	1	1	0	3	2	3	6	6	6
1295	1971-10-15	1	41.7397	3	3	0	1	2	1	0	20	4	3	2	4	4	3	3	4	3	3	4	4	4	1	3	3	2	3	2	2	2	2	1	0	2	0	0	0	0	1	2	0	2	2	6	4	4	4
1296	1990-04-15	1	23.2274	1	1	0	0	2	1	0	1	1	4	2	4	2	4	2	4	3	4	2	4	2	2	3	3	3	3	2	3	3	3	2	3	2	2	0	1	2	1	2	1	3	1	2	1	1	1
1297	1988-03-15	1	25.3123	1	1	0	0	1	0	1	3	1	3	4	3	3	3	4	3	3	3	5	4	5	3	1	3	3	1	0	2	0	2	2	3	3	2	0	1	1	0	2	0	3	1	2	1	0	6
1298	1974-02-15	1	39.4	2	3	0	1	1	0	1	18	4	4	3	4	4	4	4	4	5	4	3	4	4	3	3	3	3	3	3	3	3	3	2	2	3	3	0	0	0	0	2	3	3	0	0	1	1	6
1299	1962-12-15	1	50.5781	3	2	1	0	1	0	1	32	4	3	2	4	4	4	4	4	4	3	4	4	4	2	2	3	2	2	2	2	2	2	2	3	3	2	2	2	2	3	3	3	3	1	2	1	1	3
1300	1985-10-15	1	27.7288	1	2	1	0	3	0	0	3	1	4	3	3	4	4	3	4	3	3	4	3	3	0	3	3	2	2	2	1	2	2	2	2	3	1	1	1	2	2	1	2	3	1	2	1	0	6
1301	1984-03-15	1	29.3151	1	2	1	0	2	1	0	6	2	5	5	4	5	5	5	4	5	5	5	5	5	3	3	3	3	3	3	3	2	3	2	3	3	0	0	1	2	1	1	2	3	1	1	0	0	6
1302	1987-02-01	1	26.4301	1	2	1	0	1	0	1	6	2	4	5	4	5	5	4	5	5	3	5	4	5	0	2	3	3	3	1	3	3	2	2	2	3	1	0	1	1	0	1	0	1	1	0	0	0	6
1303	1989-08-15	1	23.8932	1	1	0	0	2	1	0	1	1	4	4	2	4	4	4	4	4	2	4	5	4	2	2	2	2	2	2	2	2	2	2	2	2	2	2	2	2	2	2	2	2	1	1	1	1	5
1304	1987-08-15	0	25.8959	1	1	0	0	2	1	0	3	1	4	3	3	4	4	3	4	3	3	4	3	3	0	3	3	2	2	2	1	2	2	2	2	3	1	1	1	2	2	1	2	3	1	2	1	0	6
1305	1986-04-15	1	27.2301	1	1	0	0	2	1	0	2	1	4	4	3	3	4	4	4	4	3	2	3	4	1	1	3	3	3	3	1	2	3	3	3	2	0	1	0	1	0	3	1	0	4	3	3	5	2
1306	1984-01-15	1	29.4795	1	1	0	0	2	1	0	7	2	4	2	3	3	3	2	4	4	3	4	4	3	2	2	3	3	2	2	2	1	1	1	2	2	1	1	0	0	0	1	1	1	1	2	3	3	3
1307	1983-07-15	1	29.9836	1	2	1	0	2	1	0	7	2	4	2	3	4	4	3	4	5	4	4	4	5	2	3	3	2	2	2	1	1	3	1	1	1	0	0	0	0	1	1	1	3	2	3	2	3	5
1308	1987-01-15	1	26.4767	1	2	1	0	2	1	0	5	1	5	1	5	3	4	1	5	5	5	3	5	3	2	3	3	2	1	2	2	3	2	2	3	2	2	0	1	1	1	2	0	2	6	6	6	6	4
1309	1991-10-01	1	21.7644	1	1	0	0	1	0	1	2	1	4	2	3	2	3	2	4	3	3	3	4	3	1	3	2	2	1	2	1	3	2	2	1	3	0	0	2	1	2	2	2	3	5	5	4	4	4
1310	1991-02-15	1	22.389	1	1	0	0	2	1	0	1	1	4	2	2	2	4	2	4	4	2	3	3	2	2	3	2	2	1	1	1	3	3	3	1	1	3	0	3	3	2	3	3	3	3	3	3	2	3
1311	1987-04-01	1	26.2685	1	1	0	0	1	0	1	5	1	4	2	5	3	4	2	5	4	3	3	4	2	2	3	3	2	2	3	3	3	3	3	2	3	2	0	2	2	1	3	1	3	2	4	2	3	5
1312	1989-11-15	1	23.6411	1	1	0	0	2	1	0	1	1	4	5	4	4	4	5	4	5	2	2	4	2	1	2	1	3	2	3	1	0	2	2	0	3	2	0	1	1	0	3	1	2	3	3	0	3	5
1313	1984-10-15	1	28.7288	1	2	1	0	2	1	0	6	2	4	2	3	2	3	3	4	3	4	3	4	2	1	3	2	1	1	1	2	3	2	2	2	1	2	1	1	1	0	1	1	2	4	6	6	6	4
1314	1982-03-15	1	31.3178	2	2	1	0	2	1	0	9	2	3	2	4	2	3	4	4	3	3	2	4	4	1	1	1	1	1	1	2	1	1	1	1	1	3	0	1	1	2	1	2	2	3	3	3	2	1
1315	1988-03-15	1	25.3123	1	1	0	0	2	1	0	3	1	4	3	4	3	3	3	4	3	4	3	4	3	2	1	2	2	2	1	1	2	1	2	3	1	1	1	2	1	1	1	1	1	1	4	4	4	4
1316	1985-10-15	1	27.7288	1	1	0	0	2	1	0	6	2	3	4	3	2	5	5	4	3	3	4	4	4	0	2	1	2	0	0	2	2	2	1	2	0	0	0	0	0	0	0	0	0	1	2	3	1	3
1317	1987-10-15	1	25.7288	1	1	0	0	2	1	0	4	1	4	2	3	4	3	4	3	4	3	4	4	4	1	2	2	2	2	2	2	2	2	2	1	3	2	0	0	1	0	1	0	1	4	5	4	2	6
1318	1970-01-15	1	43.4877	3	3	0	1	1	0	1	22	4	3	2	3	3	4	2	4	4	2	2	4	2	1	1	2	2	2	1	2	2	2	2	1	2	0	0	0	1	1	0	0	0	2	6	2	3	5
1319	1988-12-01	1	24.5973	1	2	1	0	3	0	0	2	1	4	3	3	4	4	3	4	4	3	2	4	4	1	2	3	2	1	1	2	2	2	2	1	2	2	0	2	1	1	1	2	2	2	3	2	3	5
1320	1983-08-15	1	29.8986	1	2	1	0	3	0	0	4	1	4	2	4	4	5	4	4	4	4	4	4	3	2	2	3	2	1	2	2	2	1	1	2	0	1	1	1	1	1	1	1	2	2	3	2	3	5
1321	1989-03-15	1	24.3123	1	1	0	0	2	1	0	3	1	4	2	4	3	4	3	4	4	4	3	4	3	1	1	3	2	2	2	3	3	3	3	3	2	3	0	3	1	1	1	0	1	6	6	4	6	6
1322	1986-10-15	1	26.7288	1	1	0	0	2	1	0	3	1	3	4	3	4	4	4	4	4	4	4	4	4	2	3	3	2	2	3	2	2	2	3	3	3	2	0	0	1	1	2	2	2	2	3	2	3	1
1323	1990-01-15	1	23.474	1	1	0	0	2	1	0	1	1	5	2	3	5	4	4	5	2	4	4	5	4	1	2	3	3	3	2	1	2	2	1	0	2	0	1	2	0	1	3	2	3	6	6	6	6	0
1324	1989-02-15	1	24.389	1	1	0	0	2	1	0	3	1	4	4	3	4	4	4	4	4	4	4	4	4	2	3	3	2	1	0	1	1	2	2	3	2	0	0	0	0	1	0	0	1	1	1	0	0	6
1325	1985-05-15	1	28.1479	1	1	0	0	2	1	0	5	1	4	2	3	4	4	3	4	4	3	4	4	5	3	3	3	2	3	2	2	3	2	2	3	2	2	0	2	1	1	1	0	3	1	2	3	1	5
1326	1984-02-15	1	29.3945	1	2	1	0	2	1	0	6	2	3	2	3	5	3	4	3	3	2	3	4	3	0	3	3	3	3	1	2	3	3	3	0	0	1	0	1	0	1	3	0	3	3	6	6	6	4
1327	1988-12-15	1	24.5589	1	1	0	0	1	0	1	1	1	4	5	4	4	4	2	4	5	4	4	4	2	1	1	3	2	2	2	2	1	2	2	1	2	1	0	0	1	1	1	1	1	5	3	3	6	4
1328	1985-11-15	1	27.6438	1	1	0	0	2	1	0	5	1	5	1	5	5	5	5	5	5	5	3	5	5	3	3	3	3	2	2	3	3	3	3	3	3	3	1	1	0	1	1	0	2	1	2	0	1	6
1329	1981-11-15	1	31.6466	2	1	0	0	2	1	0	8	2	4	3	4	1	5	5	5	5	4	4	5	5	2	3	3	3	2	0	3	3	2	2	2	3	3	1	1	3	1	3	1	2	2	3	3	2	5
1330	1985-09-15	1	27.811	1	2	1	0	3	0	0	4	1	4	1	4	4	4	5	4	4	4	3	4	5	2	2	3	1	2	2	1	3	3	3	2	3	1	0	0	2	1	2	2	3	1	0	3	3	3
1331	1978-03-15	1	35.3205	2	2	1	0	1	0	1	15	3	2	2	2	4	4	4	4	4	2	2	4	2	3	1	1	1	3	1	1	2	2	2	3	3	3	0	0	2	2	3	0	3	1	1	1	1	5
1332	1989-09-15	1	23.8082	1	1	0	0	2	1	0	1	1	3	1	2	2	4	2	2	3	3	1	3	3	2	3	1	1	2	1	1	3	2	3	2	3	1	0	0	1	0	2	1	2	3	5	4	2	1
1333	1990-02-15	0	23.389	1	1	0	0	2	1	0	1	1	4	2	4	2	5	2	3	2	4	2	4	2	2	2	3	3	3	3	2	2	2	1	2	3	2	1	2	2	2	2	1	2	5	6	4	4	2
1334	1986-03-15	1	27.3151	1	1	0	0	2	1	0	3	1	4	1	3	4	3	3	4	4	4	2	4	2	3	3	3	2	3	3	2	3	3	3	3	3	1	2	3	1	2	2	2	3	6	6	6	6	6
1335	1987-11-15	1	25.6438	1	1	0	0	3	0	0	1	1	3	2	2	4	3	2	4	4	2	2	4	4	1	1	1	2	2	2	1	2	2	2	1	1	2	0	2	2	1	2	2	2	3	3	3	2	5
1336	1984-10-15	1	28.7288	1	2	1	0	2	1	0	7	2	3	2	3	4	4	5	5	5	1	5	5	5	3	2	3	3	3	2	2	2	1	1	3	3	1	3	1	0	0	0	0	3	4	5	4	4	6
1337	1970-10-01	1	42.7781	3	3	0	1	1	0	1	25	4	4	1	3	5	4	5	5	5	4	4	4	4	3	3	2	2	2	2	2	3	2	2	2	3	2	0	1	2	1	1	1	3	6	6	6	6	4
1338	1965-10-01	1	47.7808	3	3	0	1	1	0	1	26	4	4	1	3	5	4	5	5	5	4	4	4	4	3	3	2	2	2	2	2	3	2	2	2	3	2	0	1	2	1	1	1	3	6	6	6	6	4
1339	1962-07-15	1	50.9973	3	3	0	1	1	0	1	30	4	4	4	4	4	5	4	4	4	3	4	4	4	2	2	3	3	2	2	2	2	2	3	2	3	1	0	2	2	0	3	0	3	4	5	4	2	6
1340	1978-01-15	1	35.4822	2	2	1	0	1	0	1	15	3	3	3	3	5	4	4	5	5	4	2	4	1	2	2	3	2	3	1	2	0	1	2	1	2	1	0	0	0	1	1	0	1	2	4	2	3	5
1341	1987-09-01	1	25.8493	1	2	1	0	3	0	0	2	1	3	2	3	2	3	3	4	2	3	3	4	2	2	3	3	3	2	2	3	3	3	3	3	3	2	0	1	2	1	2	1	1	0	0	0	0	6
1342	1987-07-15	1	25.9808	1	1	0	0	1	0	1	3	1	4	2	3	4	3	2	4	4	3	4	4	3	3	3	2	3	1	2	2	3	3	3	2	2	2	0	0	0	0	1	0	2	4	5	4	6	2
1343	1976-07-15	1	36.9863	2	3	0	1	3	0	0	13	3	3	2	3	4	3	2	4	4	3	2	3	2	1	1	1	2	1	1	2	2	2	1	2	3	3	0	2	2	1	3	0	3	1	2	1	3	5
1344	1984-09-15	1	28.811	1	2	1	0	2	1	0	3	1	3	2	3	4	4	2	4	4	2	2	4	2	3	2	3	3	3	2	3	3	3	3	3	2	3	0	2	2	1	2	0	3	0	4	4	0	5
1345	1963-03-15	1	50.3315	3	2	1	0	1	0	1	32	4	4	2	3	4	4	5	4	5	2	5	5	5	3	3	3	2	3	3	3	3	2	2	3	3	1	0	0	0	0	1	0	2	1	6	2	3	5
1346	1987-08-15	1	25.8959	1	1	0	0	3	0	0	2	1	4	3	4	4	5	4	4	4	3	4	4	4	1	2	1	2	1	2	1	1	1	2	2	2	1	1	1	1	2	2	2	1	1	4	4	2	6
1347	1987-04-15	1	26.2301	1	1	0	0	2	1	0	3	1	3	1	2	2	3	4	4	4	2	3	4	2	2	3	3	2	1	2	1	3	2	3	0	1	0	0	1	0	0	2	0	3	1	2	1	1	5
1348	1986-05-01	1	27.1863	1	2	1	0	2	1	0	6	2	5	2	4	3	4	3	4	4	3	3	4	4	3	3	2	2	2	1	1	3	1	1	3	2	1	0	1	3	1	1	2	3	2	4	2	3	5
1349	1977-10-15	1	35.7342	2	2	1	0	1	0	1	17	4	3	2	3	2	4	4	5	3	4	3	4	1	0	2	1	3	2	1	1	2	3	3	0	2	0	0	1	0	1	2	0	3	1	1	1	1	6
1350	1986-12-15	1	26.5616	1	1	0	0	3	0	0	2	1	2	2	3	4	3	4	4	4	4	2	4	4	3	3	2	2	3	0	2	3	3	2	2	2	3	0	0	1	2	0	0	3	2	3	2	3	1
1351	1986-09-15	1	26.811	1	2	1	0	3	0	0	2	1	5	2	4	4	4	2	5	5	2	4	4	5	2	3	3	3	3	3	3	3	3	3	2	2	1	0	0	1	1	2	1	3	1	6	2	5	2
1352	1987-02-15	1	26.3918	1	1	0	0	2	1	0	2	1	4	1	3	4	4	5	4	4	3	5	4	3	3	0	3	2	2	2	3	3	2	2	3	3	1	0	0	0	0	0	0	3	5	5	4	4	2
1353	1986-06-15	1	27.063	1	1	0	0	2	1	0	2	1	4	4	4	5	4	4	4	5	4	4	4	5	3	3	3	2	2	3	3	3	2	3	3	3	1	0	0	1	0	0	0	1	1	0	0	0	6
1354	1981-12-15	1	31.5644	2	2	1	0	3	0	0	2	1	4	3	3	4	4	4	4	4	3	4	4	4	1	3	2	3	3	3	3	2	3	3	3	3	1	0	1	1	0	2	0	2	2	3	5	2	5
1355	1980-06-15	1	33.0658	2	2	1	0	2	1	0	10	2	4	2	4	3	4	3	4	3	2	4	4	5	2	2	3	3	2	2	2	3	2	2	1	3	2	1	2	3	1	3	3	3	1	2	1	1	3
1356	1989-07-15	1	23.9781	1	1	0	0	2	1	0	1	1	4	3	3	4	4	2	4	4	3	3	4	5	3	3	3	3	2	2	1	2	1	2	3	2	1	0	0	0	1	0	1	1	1	1	3	5	2
1357	1990-07-15	1	22.9781	1	1	0	0	1	0	1	2	1	3	3	3	4	3	2	4	4	2	4	4	4	1	1	1	1	1	1	1	1	1	1	1	1	1	0	1	0	1	1	1	1	1	4	2	5	5
1358	1994-03-15	1	19.3096	1	1	0	0	2	1	0	1	1	4	3	4	4	4	4	3	4	1	4	4	4	2	3	3	2	1	1	2	3	2	1	3	3	3	0	1	0	0	1	1	2	3	6	2	3	5
1359	1971-09-15	1	41.8219	3	2	1	0	2	1	0	21	4	4	2	4	2	5	1	5	4	3	3	4	3	2	1	2	2	1	1	2	1	2	1	2	3	1	0	1	0	0	1	0	0	1	2	1	3	5
1360	1987-10-15	1	25.7288	1	1	0	0	2	1	0	2	1	3	2	4	2	3	2	4	3	2	2	4	2	3	3	3	2	2	2	1	3	2	1	1	3	2	1	2	2	1	3	0	2	1	4	4	4	6
1361	1989-08-15	1	23.8932	1	1	0	0	2	1	0	1	1	1	5	1	4	1	3	1	4	4	4	1	4	3	3	3	3	3	2	3	3	2	3	3	3	3	0	1	1	2	1	2	3	3	3	3	2	5
1362	1990-05-01	1	23.1836	1	1	0	0	2	1	0	2	1	4	3	3	4	4	3	4	4	2	4	4	4	2	3	1	2	3	1	2	3	2	1	2	3	0	0	1	2	1	2	1	1	3	3	3	1	5
1363	1988-08-15	1	24.8932	1	1	0	0	2	1	0	4	1	3	2	4	2	3	2	4	3	2	2	4	2	3	3	3	2	2	3	1	3	2	1	1	3	2	2	1	2	1	3	0	2	1	4	4	4	6
1364	1989-07-15	1	23.9781	1	1	0	0	2	1	0	2	1	4	1	3	2	4	2	4	4	3	4	3	4	2	2	3	2	1	3	2	3	3	3	1	3	2	0	2	1	1	2	2	3	1	4	4	4	6
1365	1986-11-15	1	26.6438	1	1	0	0	2	1	0	4	1	3	2	3	2	4	2	4	2	3	2	4	2	2	2	2	1	2	2	1	2	2	2	2	2	2	2	1	1	1	0	1	2	4	6	4	6	4
1366	1989-05-15	1	24.1452	1	1	0	0	2	1	0	3	1	5	1	3	3	5	3	4	5	3	4	4	3	3	2	3	3	2	3	3	3	3	3	2	3	2	0	1	1	2	1	1	3	4	5	0	5	6
1367	1970-03-01	1	43.3644	3	3	0	1	1	0	1	24	4	5	2	4	3	4	3	5	4	5	5	4	4	3	1	3	2	3	2	2	1	2	2	3	0	3	0	2	1	2	1	1	3	4	6	4	2	6
1368	1963-08-15	1	49.9123	3	3	0	1	2	1	0	28	4	4	2	3	4	4	3	4	4	1	3	4	2	2	2	3	3	3	3	3	2	2	2	3	2	1	1	0	3	0	1	0	1	1	1	1	1	6
1369	1968-06-15	1	45.074	3	3	0	1	1	0	1	23	4	3	3	4	2	4	4	4	4	4	3	4	4	3	3	3	3	3	3	3	3	3	2	2	3	2	0	1	3	2	1	1	2	1	1	1	1	5
1370	1969-01-01	1	44.526	3	3	0	1	1	0	1	25	4	3	2	4	5	5	4	5	5	5	4	5	2	1	2	3	3	3	3	3	3	2	2	3	2	2	0	1	0	0	1	1	3	1	2	0	1	6
1371	1960-08-01	1	52.9507	3	3	0	1	1	0	1	32	4	3	3	3	3	3	4	2	4	2	4	4	4	1	1	3	3	3	1	1	1	2	2	2	2	0	0	0	1	1	0	0	2	1	2	1	1	6
1372	1966-05-15	1	47.1616	3	3	0	1	2	1	0	25	4	4	2	4	2	4	2	4	3	4	2	4	2	2	3	3	3	3	2	3	3	3	3	2	3	1	0	0	2	0	0	0	3	1	1	1	3	3
1373	1986-04-15	1	27.2301	1	1	0	0	2	1	0	4	1	4	3	4	2	4	2	4	4	4	4	2	4	2	3	3	2	2	2	2	2	2	2	2	2	2	2	2	1	2	2	2	2	1	1	1	1	6
1374	1989-12-15	1	23.5589	1	1	0	0	2	1	0	1	1	4	2	4	2	4	4	4	4	2	2	4	2	0	2	2	2	1	1	1	3	2	2	1	2	0	0	0	2	0	3	0	3	3	0	5	2	1
1375	1976-05-15	1	37.1534	2	3	0	1	1	0	1	18	4	3	2	3	4	4	4	4	5	3	4	4	4	2	2	3	3	3	3	3	2	3	3	3	3	1	0	0	0	1	1	0	2	1	1	1	1	3
1376	1986-10-15	1	26.7288	1	2	1	0	2	1	0	5	1	4	2	3	4	4	3	4	4	3	4	4	4	2	2	2	1	1	1	2	2	2	2	1	2	0	0	0	1	1	0	1	1	1	2	3	1	5
1377	1983-04-15	1	30.2329	2	2	1	0	2	1	0	7	2	3	2	4	4	4	4	4	4	4	4	4	3	2	1	3	3	3	2	2	1	1	1	2	2	3	0	0	0	0	1	0	2	2	3	2	3	5
1378	1986-09-15	1	26.811	1	2	1	0	3	0	0	4	1	5	2	5	4	5	2	5	4	3	1	5	4	3	3	3	3	2	1	3	2	3	2	3	3	1	0	0	0	0	1	3	2	4	1	1	1	6
1379	1988-01-15	1	25.4767	1	1	0	0	2	1	0	3	1	5	2	4	4	4	4	4	4	3	4	2	4	1	1	2	1	2	2	1	0	1	1	1	1	1	0	0	1	0	0	0	2	3	4	2	1	6
1380	1982-05-15	1	31.1507	2	2	1	0	1	0	1	10	2	3	4	4	4	4	4	4	4	3	3	4	4	1	3	2	3	3	1	1	3	2	2	3	1	1	0	0	0	1	1	2	2	2	3	1	1	5
1381	1983-01-15	1	30.4795	2	2	1	0	2	1	0	8	2	3	2	3	4	3	3	4	4	3	4	4	4	1	3	2	1	1	0	1	2	2	2	3	1	3	1	1	1	1	1	0	1	1	2	3	1	3
1382	1987-11-15	1	25.6438	1	1	0	0	2	1	0	3	1	4	3	3	4	3	5	4	5	4	5	1	5	1	2	2	1	1	1	2	1	2	2	2	2	1	0	0	0	0	0	0	0	1	1	3	1	5
1383	1987-05-15	1	26.1479	1	1	0	0	2	1	0	3	1	4	2	2	3	4	4	4	4	3	3	4	4	1	1	1	1	1	1	1	1	1	1	1	2	1	0	1	1	1	2	1	1	1	1	3	3	5
1384	1984-01-15	1	29.4795	1	2	1	0	2	1	0	4	1	3	2	3	3	3	2	4	3	3	2	4	3	2	2	3	1	2	1	2	3	2	2	2	2	2	0	1	1	2	2	1	2	1	2	3	3	3
1385	1983-02-15	1	30.3945	2	2	1	0	2	1	0	7	2	3	2	4	2	4	4	2	3	3	2	4	4	2	3	3	2	2	2	2	3	2	2	2	2	2	0	1	1	1	2	1	2	1	1	1	1	6
1386	1986-10-15	1	26.7288	1	1	0	0	2	1	0	4	1	3	2	4	3	4	2	4	4	3	2	4	2	3	3	3	2	2	3	2	3	1	3	0	1	2	0	2	0	1	1	0	2	1	2	3	3	5
1387	1989-02-15	1	24.389	1	1	0	0	3	0	0	1	1	4	3	3	3	4	2	4	4	3	3	4	3	3	3	3	2	2	2	3	1	3	3	2	3	2	0	0	0	1	0	0	1	1	1	3	1	5
1388	1991-03-15	1	22.3123	1	1	0	0	1	0	1	3	1	5	3	4	3	4	5	5	5	2	5	5	5	2	2	2	1	1	2	2	3	1	2	1	1	0	0	2	1	0	3	0	3	4	6	2	5	6
1389	1971-12-15	1	41.5726	3	3	0	1	1	0	1	8	2	3	2	3	3	3	4	4	4	4	3	4	4	1	1	3	3	1	1	3	3	1	1	3	1	1	0	1	1	0	1	0	1	3	4	2	5	3
1390	1983-01-15	1	30.4795	2	2	1	0	2	1	0	8	2	3	2	3	3	3	4	4	4	4	3	4	4	1	1	3	3	1	1	3	3	1	1	3	1	1	0	1	1	0	1	0	1	3	4	2	5	3
1391	1985-02-15	1	28.3918	1	2	1	0	2	1	0	8	2	4	2	3	2	5	2	4	4	4	3	4	2	3	1	3	2	2	1	2	2	1	3	2	2	1	2	1	0	0	1	1	2	2	4	2	3	5
1392	1965-08-15	1	47.9096	3	3	0	1	1	0	1	27	4	5	3	4	3	4	2	5	2	4	2	4	3	2	2	3	3	3	3	3	3	3	3	2	3	1	0	1	0	0	0	2	3	1	6	6	2	3
1393	1983-04-15	1	30.2329	2	2	1	0	1	0	1	10	2	4	2	3	3	3	3	5	5	4	4	3	4	3	3	3	2	2	1	2	0	1	2	1	3	1	0	0	0	0	2	1	3	1	2	0	1	1
1394	1969-01-01	1	44.526	3	2	1	0	1	0	1	28	4	4	4	3	4	4	3	4	4	2	4	4	4	2	2	3	2	2	2	2	2	2	2	3	2	2	0	1	1	1	2	1	3	2	4	4	4	4
1395	1986-02-15	1	27.3918	1	1	0	0	2	1	0	3	1	3	1	3	2	4	3	4	3	4	4	4	3	2	3	2	2	1	2	2	2	2	2	1	1	2	1	0	1	1	1	1	2	1	2	1	3	6
1396	1990-09-15	1	22.8082	1	1	0	0	2	1	0	1	1	3	2	3	4	3	4	4	4	3	4	4	4	1	2	2	2	1	1	3	3	2	3	2	1	1	0	1	0	0	2	1	1	5	5	4	4	4
1397	1976-07-15	1	36.9863	2	3	0	1	1	0	1	18	4	4	2	4	4	4	4	4	4	3	5	4	3	2	3	3	2	2	3	3	3	3	3	2	3	2	0	3	2	1	2	2	3	1	2	3	3	3
1398	1972-01-01	1	41.526	3	3	0	1	1	0	1	23	4	5	2	3	3	4	3	5	4	4	4	5	4	2	2	3	3	3	2	3	2	3	3	3	3	2	0	0	0	0	1	0	3	1	2	3	3	5
1399	1981-04-15	1	32.2329	2	2	1	0	1	0	1	5	1	3	2	3	3	4	3	3	3	3	4	3	3	2	2	2	1	1	0	2	2	2	1	1	1	2	0	1	2	1	2	2	1	4	1	3	1	1
1400	1979-06-01	1	34.1068	2	2	1	0	1	0	1	13	3	3	2	3	2	5	2	4	5	4	2	4	3	1	1	2	3	1	2	3	3	3	2	1	3	1	0	2	1	0	1	2	2	1	2	5	2	5
1401	1987-03-15	1	26.3151	1	1	0	0	2	1	0	3	1	3	2	3	3	3	2	3	2	3	3	3	5	2	2	3	3	3	2	1	1	2	2	2	3	3	0	1	1	1	1	2	2	3	3	6	4	2
1402	1987-02-01	1	26.4301	1	2	1	0	3	0	0	3	1	3	5	2	2	4	4	4	2	3	3	4	3	1	3	2	3	3	2	1	3	2	2	0	0	1	0	1	3	1	2	0	3	1	1	0	1	1
1403	1985-09-15	1	27.811	1	1	0	0	1	0	1	7	2	1	2	3	3	3	5	1	4	3	3	4	3	3	3	3	2	3	2	1	1	2	2	3	2	2	3	2	2	3	3	2	3	2	3	5	6	4
1404	1988-10-15	1	24.726	1	1	0	0	2	1	0	1	1	3	2	4	4	3	4	4	4	4	4	4	5	2	3	3	1	1	2	1	3	2	1	2	1	0	0	0	1	1	0	1	2	1	2	3	3	3
1405	1984-01-15	1	29.4795	1	2	1	0	2	1	0	7	2	5	3	4	4	4	4	4	3	4	4	4	4	1	2	2	2	1	2	1	2	2	1	0	1	0	0	0	0	0	0	0	0	2	3	0	5	6
1406	1985-05-15	1	28.1479	1	2	1	0	2	1	0	6	2	5	3	4	4	4	4	4	3	4	4	4	4	1	2	2	2	1	2	2	1	2	2	1	0	1	0	0	0	0	0	0	0	2	3	0	5	6
1407	1986-02-15	1	27.3918	1	1	0	0	2	1	0	5	1	4	3	3	4	3	2	4	4	3	2	4	5	2	3	3	2	2	2	3	3	2	2	2	2	2	0	2	1	1	1	1	1	4	5	4	4	4
1408	1964-10-15	1	48.7425	3	3	0	1	1	0	1	24	4	4	3	3	4	4	5	4	3	4	2	4	4	2	1	3	2	1	2	2	3	1	2	1	1	1	0	0	2	1	2	0	2	1	2	1	1	1
1409	1962-04-15	1	51.2466	3	3	0	1	1	0	1	20	4	4	3	4	4	4	3	4	4	3	3	2	3	2	3	3	2	2	1	3	2	1	2	3	1	2	2	1	2	0	2	2	3	1	1	1	1	1
1410	1972-05-01	1	41.1945	3	3	0	1	1	0	1	20	4	3	2	3	3	3	4	2	4	4	3	3	3	2	2	2	2	2	2	2	2	2	2	2	2	2	2	2	2	2	2	2	2	2	3	3	2	5
1411	1965-11-01	1	47.6959	3	3	0	1	1	0	1	25	4	4	4	3	4	4	4	1	3	3	3	4	5	1	2	3	3	3	3	2	3	3	3	3	2	2	0	1	0	0	2	0	0	1	2	3	3	5
1412	1970-03-15	1	43.326	3	3	0	1	1	0	1	22	4	4	2	3	2	3	3	4	4	3	3	4	2	2	3	3	2	3	3	3	3	3	3	1	3	0	0	1	2	1	2	2	2	1	4	2	0	6
1413	1960-06-15	1	53.0795	3	3	0	1	1	0	1	32	4	3	3	3	4	3	2	4	2	4	2	4	2	2	2	1	1	2	2	2	2	2	2	2	1	2	2	2	1	1	1	1	1	2	3	5	4	6
1414	1985-12-15	1	27.5616	1	2	1	0	2	1	0	5	1	4	2	3	2	4	4	4	4	4	3	4	4	3	3	3	3	3	3	3	3	2	3	3	3	2	0	0	0	0	3	0	3	2	3	3	2	5
1415	1975-02-15	1	38.4	2	2	1	0	1	0	1	18	4	3	2	4	2	4	5	4	4	3	3	1	2	2	0	2	3	3	0	3	1	2	2	0	3	3	0	0	2	0	2	0	2	1	2	3	3	3
1416	1984-04-15	0	29.2301	1	2	1	0	2	1	0	7	2	4	1	3	3	4	4	4	4	3	4	4	4	2	3	1	1	1	2	2	3	1	2	3	2	3	1	3	2	1	0	3	3	4	5	4	4	4
1417	1985-10-15	1	27.7288	1	2	1	0	3	0	0	4	1	5	2	4	4	4	2	4	5	4	4	4	4	2	1	3	2	2	2	2	2	2	2	0	2	0	0	1	0	1	1	0	1	2	4	2	3	5
1418	1985-05-15	1	28.1479	1	1	0	0	2	1	0	2	1	3	3	3	4	3	2	4	2	4	2	4	2	2	2	1	2	2	2	2	2	2	1	1	2	2	2	2	2	2	2	2	2	4	5	4	4	2
1419	1988-06-15	1	25.0603	1	1	0	0	2	1	0	3	1	4	2	3	4	4	3	4	4	2	3	4	4	1	1	1	1	0	1	1	1	2	1	2	1	0	0	0	0	0	0	0	0	3	3	3	5	5
1420	1984-12-15	1	28.5616	1	1	0	0	3	0	0	7	2	3	3	3	3	3	3	4	4	3	4	4	3	2	3	3	2	2	2	2	3	2	2	2	2	2	0	1	1	1	2	1	2	2	3	3	2	5
1421	1991-06-15	0	22.0603	1	1	0	0	2	1	0	2	1	3	3	1	3	3	3	4	2	4	2	4	2	1	1	1	1	1	1	1	1	2	1	1	1	2	2	2	1	1	1	1	1	2	3	3	2	5
1422	1990-08-15	1	22.8932	1	1	0	0	2	1	0	1	1	4	2	3	4	3	3	4	4	3	3	3	4	2	3	2	3	2	1	2	3	3	2	2	1	2	0	1	0	0	0	1	2	2	3	3	2	5
1423	1983-03-15	1	30.3178	2	1	0	0	2	1	0	5	1	3	2	4	5	4	2	4	4	3	4	4	2	3	2	3	3	2	2	1	1	1	0	1	0	1	0	0	0	1	0	0	1	1	1	0	1	5
1424	1980-11-01	1	32.6849	2	3	0	1	1	0	1	11	3	4	3	4	4	4	5	5	5	3	3	5	4	2	1	3	2	3	1	2	3	1	2	2	2	1	0	1	0	0	1	1	1	1	1	1	1	6
1425	1979-01-15	1	34.4822	2	2	1	0	1	0	1	14	3	3	2	4	3	4	3	4	4	4	3	4	4	1	3	3	3	2	1	3	3	3	3	2	1	1	0	1	1	1	2	2	3	2	3	2	3	5
1426	1983-05-15	1	30.1507	2	2	1	0	1	0	1	7	2	3	4	3	4	3	4	4	4	3	4	4	5	2	2	3	2	2	3	2	2	3	3	3	2	2	0	2	1	1	1	0	1	1	0	1	1	5
1427	1987-07-15	1	25.9808	1	1	0	0	2	1	0	4	1	4	2	4	2	4	2	4	5	3	4	4	3	2	3	3	2	1	3	3	3	2	2	1	1	1	0	0	1	1	1	1	1	2	3	1	3	6
1428	1991-06-15	1	22.0603	1	3	0	1	1	0	1	4	1	4	2	4	4	5	3	5	5	3	3	5	3	3	3	3	3	3	3	3	3	2	2	3	3	2	0	3	3	1	3	0	3	6	6	6	6	6
1429	1984-11-15	1	28.6438	1	2	1	0	1	0	1	10	2	4	2	3	5	5	3	5	5	3	5	3	5	2	3	3	3	2	2	2	3	3	3	3	2	1	2	1	0	1	2	1	3	1	1	1	3	6
1430	1987-11-15	1	25.6438	1	1	0	0	2	1	0	3	1	4	2	3	4	3	4	3	4	3	4	4	4	3	2	2	3	1	2	2	2	3	3	2	2	2	0	0	1	1	1	0	2	0	1	0	0	5
1431	1984-01-15	1	29.4795	1	2	1	0	2	1	0	8	2	3	4	4	2	3	2	4	2	4	4	3	2	1	1	2	2	2	2	2	2	2	2	1	1	1	1	1	1	2	2	2	2	2	6	6	6	4
1432	1987-10-15	1	25.7288	1	1	0	0	1	0	1	5	1	3	2	3	4	4	3	4	4	3	2	4	4	1	1	3	2	2	2	1	2	2	2	1	0	1	1	1	1	1	2	3	2	5	5	4	2	1
1433	1989-02-15	1	24.389	1	1	0	0	2	1	0	2	1	4	2	3	2	4	2	4	2	2	4	4	5	2	3	3	2	3	2	1	3	2	2	3	3	2	0	1	2	2	1	1	3	1	2	3	3	6
1434	1985-01-01	1	28.5151	1	2	1	0	3	0	0	5	1	3	1	3	4	5	2	4	4	2	2	4	4	2	1	3	3	3	1	2	1	2	2	1	3	1	0	0	2	2	2	2	1	3	3	3	2	1
1435	1986-12-15	0	26.5616	1	1	0	0	3	0	0	2	1	4	4	3	4	4	3	5	4	2	3	4	5	2	3	3	3	2	1	2	2	2	2	3	1	1	0	0	0	0	1	0	2	2	3	2	3	5
1436	1990-07-15	1	22.9781	1	1	0	0	2	1	0	1	1	4	2	3	4	4	2	3	4	2	3	4	3	2	3	3	3	2	2	3	2	3	3	2	3	2	0	1	1	0	1	0	3	1	1	1	1	5
1437	1982-06-15	1	31.0658	2	1	0	0	2	1	0	3	1	4	2	3	5	3	2	4	4	3	4	4	4	3	3	3	3	2	0	2	2	2	2	2	3	0	0	1	2	2	3	1	2	1	2	1	1	5
1438	1975-03-15	1	38.3233	2	3	0	1	1	0	1	19	4	4	2	4	4	4	4	4	4	4	4	4	3	3	2	3	3	3	2	3	1	2	1	3	2	1	0	1	1	1	1	0	2	2	3	2	3	6
1439	1969-12-01	1	43.611	3	3	0	1	1	0	1	22	4	4	2	4	3	4	4	5	4	3	4	4	4	3	3	3	2	1	2	3	3	2	2	3	3	2	0	2	1	1	1	1	2	1	1	1	1	6
1440	1976-10-15	1	36.7342	2	3	0	1	1	0	1	18	4	4	3	4	4	4	4	4	4	3	3	4	4	2	2	3	3	3	1	2	1	3	2	2	1	1	0	1	2	0	2	0	3	1	2	5	5	6
1441	1983-10-01	1	29.7699	1	2	1	0	3	0	0	3	1	3	2	4	2	3	5	4	4	3	3	4	4	1	2	2	2	1	1	1	1	2	2	1	2	0	0	1	0	1	1	1	3	1	1	0	1	5
1442	1976-09-15	1	36.8164	2	3	0	1	1	0	1	15	3	3	2	3	4	4	4	4	5	3	4	4	4	2	2	3	3	3	3	3	2	3	3	3	3	1	0	0	0	1	1	0	2	1	1	1	1	3
1443	1988-02-15	1	25.3918	1	1	0	0	2	1	0	2	1	5	2	4	2	3	2	5	3	3	4	3	3	1	2	3	3	3	2	2	3	3	3	3	2	3	0	1	2	3	3	3	3	1	1	1	1	6
1444	1987-01-15	1	26.4767	1	1	0	0	2	1	0	3	1	5	2	4	4	4	5	4	5	3	4	5	5	3	3	3	1	1	3	2	3	1	0	2	1	1	0	1	2	1	0	0	3	1	1	0	1	5
1445	1963-05-15	1	50.1644	3	3	0	1	1	0	1	29	4	3	2	3	2	4	3	4	4	3	4	4	4	1	1	3	1	2	1	2	1	0	1	1	2	1	0	0	1	1	2	0	2	2	4	4	4	4
1446	1973-09-15	1	39.8192	2	3	0	1	2	1	0	15	3	4	3	2	4	4	4	4	4	3	4	4	5	1	2	3	2	1	2	2	2	2	2	2	2	2	0	0	2	0	2	0	2	1	1	3	1	5
1447	1983-01-15	1	30.4795	2	2	1	0	3	0	0	5	1	4	2	4	4	4	4	4	3	3	3	4	4	2	2	3	2	3	2	2	3	2	3	2	2	2	0	2	1	0	1	1	3	2	3	2	3	5
1448	1986-09-15	1	26.811	1	1	0	0	2	1	0	3	1	4	2	3	4	3	3	4	5	3	3	4	2	3	2	2	2	2	2	3	3	3	3	2	3	3	2	2	2	2	1	1	3	2	3	2	3	5
1449	1969-06-01	1	44.1123	3	3	0	1	1	0	1	24	4	3	3	4	4	4	1	3	3	4	2	4	2	3	3	3	2	3	0	2	2	3	2	1	3	2	0	0	0	1	3	0	2	3	6	0	0	3
1450	1970-11-01	1	42.6932	3	3	0	1	1	0	1	22	4	4	2	3	4	4	4	4	4	4	4	4	4	3	3	3	3	2	3	3	3	2	2	2	2	3	0	0	0	0	2	0	2	2	3	1	3	5
1451	1988-11-15	1	24.6411	1	1	0	0	2	1	0	2	1	4	2	4	4	4	4	4	4	3	3	4	4	1	3	3	3	2	2	3	2	3	3	0	2	2	0	0	0	0	3	0	1	1	1	1	1	5
1452	1981-02-15	1	32.3945	2	2	1	0	2	1	0	8	2	4	3	4	5	4	4	4	5	3	5	4	5	1	3	2	2	1	3	3	3	2	3	1	3	2	0	0	0	0	0	0	2	1	4	2	5	6
1453	1988-08-15	1	24.8932	1	1	0	0	3	0	0	2	1	4	2	4	2	3	2	4	4	3	2	4	3	3	3	3	2	2	0	2	3	2	2	3	3	2	0	1	2	1	2	2	2	1	2	3	3	6
1454	1988-03-15	1	25.3123	1	1	0	0	2	1	0	3	1	1	5	3	4	1	4	1	4	1	4	1	3	2	3	3	3	3	2	1	3	3	3	3	2	2	0	0	0	0	0	1	2	1	1	0	0	6
1455	1990-10-15	1	22.726	1	1	0	0	2	1	0	1	1	3	2	4	2	4	2	3	2	2	2	4	2	2	2	3	2	3	1	0	1	1	1	1	3	1	0	1	1	1	2	0	3	1	1	1	1	3
1456	1966-09-15	1	46.8247	3	3	0	1	1	0	1	24	4	3	1	2	4	5	4	3	4	4	4	5	4	2	3	3	1	2	2	3	3	2	2	2	3	2	1	1	1	2	1	2	3	2	3	1	1	6
1457	1984-10-15	1	28.7288	1	2	1	0	2	1	0	7	2	4	2	3	2	4	3	5	3	3	3	4	4	2	2	3	3	3	2	2	2	3	3	2	2	2	0	1	2	2	2	0	2	1	1	0	1	6
1458	1991-06-15	1	22.0603	1	1	0	0	2	1	0	3	1	5	2	4	4	4	4	5	5	4	4	4	4	3	3	3	2	2	3	2	2	3	2	2	3	2	0	2	1	0	2	1	2	2	3	0	3	3
1459	1985-02-15	1	28.3918	1	1	0	0	2	1	0	3	1	4	3	4	4	4	2	4	4	4	2	4	5	2	2	2	2	2	2	2	3	3	2	3	1	3	0	3	2	3	2	2	3	1	1	0	1	6
1460	1988-08-01	1	24.9315	1	1	0	0	1	0	1	5	1	4	2	3	3	4	2	4	4	3	4	4	2	1	3	2	2	1	2	2	3	2	3	2	3	3	0	1	1	2	1	2	2	1	2	0	1	6
1461	1965-03-15	1	48.3288	3	3	0	1	1	0	1	25	4	4	3	4	4	5	4	4	4	3	3	5	3	3	3	3	2	2	3	3	3	3	3	3	2	1	0	1	1	0	1	1	3	1	1	0	1	6
1462	1984-03-15	1	29.3151	1	2	1	0	1	0	1	8	2	3	2	4	3	4	4	4	4	3	3	4	4	3	2	3	3	2	2	2	2	3	3	3	3	2	0	2	1	0	3	0	3	2	4	0	5	5
1463	1970-07-15	1	42.9918	3	3	0	1	1	0	1	20	4	4	2	3	4	4	2	4	4	3	3	4	3	0	3	3	3	3	0	3	0	3	0	1	3	1	0	1	0	1	0	0	3	2	3	2	5	0
1464	1988-07-15	1	24.9781	1	1	0	0	2	1	0	2	1	4	3	4	4	4	3	4	4	3	2	4	2	2	3	3	3	2	2	3	3	3	3	1	2	2	0	1	1	1	2	1	3	2	4	2	5	5
1465	1961-12-15	1	51.5781	3	3	0	1	1	0	1	28	4	4	4	3	4	4	4	4	4	3	4	4	4	3	3	3	2	1	1	2	1	1	1	2	1	1	0	0	0	0	0	0	2	0	0	1	0	5
1466	1984-02-15	1	29.3945	1	2	1	0	2	1	0	6	2	3	2	4	3	4	4	4	4	3	4	4	3	3	1	2	3	3	2	3	1	2	2	1	2	1	0	1	0	1	1	0	1	2	3	0	3	6
1467	1990-09-15	1	22.8082	1	1	0	0	2	1	0	1	1	4	2	4	3	4	2	4	5	2	3	4	3	2	3	2	2	1	2	2	3	2	1	3	2	3	0	1	1	1	1	1	2	2	4	4	4	6
1468	1979-02-15	1	34.3973	2	3	0	1	1	0	1	15	3	4	2	3	4	4	4	4	4	2	4	4	4	2	1	3	3	3	2	3	3	3	3	3	3	3	0	1	0	0	0	0	3	1	1	0	1	6
1469	1976-01-15	1	37.4849	2	3	0	1	1	0	1	18	4	3	2	3	4	4	2	4	4	3	2	4	4	1	1	2	2	1	2	3	3	2	2	2	1	1	0	1	1	1	2	0	2	1	2	3	3	5
1470	1981-06-15	1	32.0658	2	2	1	0	1	0	1	12	3	3	3	4	4	4	4	4	4	3	3	3	4	1	1	2	1	1	2	2	2	2	2	1	1	1	0	0	1	2	1	1	2	1	2	0	1	6
1471	1977-05-15	1	36.1534	2	3	0	1	1	0	1	17	4	3	2	4	4	5	5	4	5	3	2	5	3	2	1	3	3	3	1	2	2	3	3	2	3	0	0	0	1	1	2	0	2	1	1	1	1	6
1472	1985-12-15	1	27.5616	1	2	1	0	2	1	0	6	2	3	2	4	4	4	3	4	3	2	2	2	5	2	2	3	2	3	2	3	2	2	2	2	3	3	1	1	1	1	1	1	1	1	1	0	0	5
1473	1989-12-15	1	23.5589	1	1	0	0	2	1	0	1	1	4	2	3	4	3	4	4	4	3	3	4	2	3	3	2	3	1	2	3	3	2	3	2	2	2	0	1	1	1	2	2	1	2	1	1	1	6
1474	1971-06-15	1	42.074	3	3	0	1	1	0	1	17	4	4	2	3	4	5	4	5	4	3	4	4	4	2	3	3	2	3	1	2	1	1	2	2	2	3	3	3	3	0	2	2	3	1	4	2	3	5
1475	1983-04-15	1	30.2329	2	2	1	0	1	0	1	9	2	3	2	4	2	4	3	4	4	3	3	3	4	3	2	3	2	2	1	0	3	1	2	1	2	2	0	0	0	0	2	0	2	1	2	0	0	5
1476	1983-08-15	1	29.8986	1	1	0	0	1	0	1	5	1	5	4	4	5	4	4	4	4	4	5	4	5	2	3	3	2	2	2	3	2	2	2	3	2	2	0	1	2	0	2	0	2	1	2	5	2	5
1477	1990-01-15	1	23.474	1	1	0	0	2	1	0	1	1	4	2	3	4	4	4	3	4	4	4	4	4	2	3	2	2	2	3	2	3	2	2	3	1	3	0	0	0	0	2	1	3	4	5	2	3	5
1478	1978-01-15	1	35.4822	2	3	0	1	1	0	1	16	4	5	2	3	2	4	4	4	4	4	4	4	4	2	2	3	2	3	2	2	1	1	2	2	2	1	0	1	1	0	1	0	2	1	1	0	1	6
1479	1983-10-15	1	29.7315	1	2	1	0	2	1	0	7	2	3	4	4	4	3	4	5	4	4	4	4	4	1	2	3	3	3	2	2	2	2	2	3	3	1	0	1	1	1	1	1	2	6	6	6	6	1
1480	1985-04-15	1	28.2301	1	1	0	0	1	0	1	5	1	5	2	4	4	4	4	4	4	3	4	4	3	2	2	3	3	1	3	3	3	3	3	3	3	1	0	2	3	2	3	1	3	3	4	0	6	6
1481	1976-02-15	1	37.4	2	3	0	1	1	0	1	19	4	3	2	3	2	3	2	4	5	3	3	4	2	2	3	3	3	2	2	2	3	3	3	3	3	2	0	0	0	1	2	0	2	1	2	3	3	5
1482	1975-02-15	1	38.4	2	3	0	1	1	0	1	20	4	4	1	3	4	4	2	4	4	3	3	4	4	3	1	2	3	2	1	2	1	3	2	3	3	2	0	2	0	0	1	2	3	2	4	2	3	5
1483	1977-03-15	1	36.3205	2	2	1	0	1	0	1	18	4	3	4	3	4	3	4	4	4	4	3	5	4	1	2	3	3	3	3	2	2	2	2	2	3	2	0	1	0	1	2	0	2	1	2	0	1	3
1484	1967-03-01	1	46.3671	3	3	0	1	1	0	1	27	4	4	2	4	4	3	2	4	5	3	4	4	4	3	2	3	3	3	1	2	0	2	2	0	3	0	0	3	0	0	2	1	3	2	3	1	1	5
1485	1986-10-15	1	26.7288	1	2	1	0	2	1	0	6	2	4	2	4	4	4	5	5	4	2	5	4	4	2	2	1	2	0	1	3	1	3	2	2	2	2	0	1	1	0	3	0	3	1	2	1	1	5
1486	1986-02-15	1	27.3918	1	2	1	0	2	1	0	3	1	4	3	4	3	4	4	4	4	3	4	4	4	2	3	3	3	3	3	2	3	3	3	2	3	2	0	2	1	2	2	2	3	1	1	1	1	6
1487	1988-01-15	1	25.4767	1	1	0	0	2	1	0	2	1	3	2	3	4	4	3	4	3	2	4	4	2	3	2	3	3	2	2	2	2	2	3	2	3	3	0	0	0	0	1	0	1	1	1	1	1	0
1488	1989-02-15	1	24.389	1	1	0	0	2	1	0	1	1	4	2	3	4	4	4	4	4	3	4	4	4	2	1	3	3	1	2	1	0	2	0	1	2	0	0	0	1	0	1	0	1	1	1	1	1	3
1489	1960-08-15	1	52.9123	3	3	0	1	1	0	1	30	4	5	2	4	2	4	4	4	4	3	3	4	3	3	3	3	3	2	2	3	3	3	3	3	3	0	0	1	1	2	2	2	2	1	1	1	1	5
1490	1985-12-15	1	27.5616	1	2	1	0	3	0	0	4	1	5	3	3	5	4	4	4	4	3	4	4	5	2	3	3	3	2	2	2	3	1	2	1	1	0	0	1	1	0	0	0	2	1	1	1	1	5
1491	1985-02-15	1	28.3918	1	2	1	0	2	1	0	5	1	3	2	3	3	3	4	4	4	4	3	4	4	1	1	3	3	1	1	3	3	1	1	3	1	1	0	1	1	0	1	0	1	2	4	2	5	3
1492	1986-02-15	1	27.3918	1	1	0	0	1	0	1	5	1	3	2	4	4	5	2	5	4	3	3	5	4	2	3	3	3	3	3	3	3	2	2	3	3	3	0	1	1	1	2	2	3	4	3	3	3	5
1493	1977-02-15	1	36.3973	2	3	0	1	1	0	1	16	4	3	2	3	2	4	2	2	2	4	2	3	3	2	2	3	3	3	3	3	3	3	3	2	3	1	0	0	0	0	0	0	3	1	2	1	6	6
1494	1985-07-15	1	27.9808	1	2	1	0	1	0	1	7	2	3	2	3	2	4	4	4	4	1	3	4	3	2	2	3	3	3	2	3	3	3	3	2	3	1	0	0	0	0	0	0	3	1	4	1	6	6
1495	1987-05-15	1	26.1479	1	1	0	0	2	1	0	3	1	4	4	3	4	4	2	4	5	5	5	5	5	3	3	3	3	3	3	3	2	2	2	3	2	2	0	1	1	0	1	1	2	1	2	3	1	6
1496	1982-11-15	1	30.6466	2	2	1	0	1	0	1	8	2	4	2	3	3	3	2	4	4	4	4	4	3	1	2	2	1	1	1	1	2	2	1	0	1	1	0	0	1	1	0	0	1	1	2	1	1	3
1497	1984-09-15	1	28.811	1	2	1	0	2	1	0	8	2	4	2	4	3	4	4	5	4	2	2	4	2	2	2	3	2	3	3	2	3	2	1	0	1	0	0	1	1	1	1	2	2	2	3	2	3	5
1498	1984-04-15	1	29.2301	1	2	1	0	3	0	0	4	1	4	2	4	4	4	4	4	4	3	4	4	4	3	2	3	3	3	2	1	2	1	2	2	3	2	0	1	2	1	2	1	2	2	3	2	5	6
1499	1987-03-15	1	26.3151	1	1	0	0	2	1	0	3	1	3	4	3	5	3	4	4	4	1	3	1	5	1	3	3	2	3	1	3	2	1	1	0	1	0	2	0	2	0	3	1	3	2	3	2	3	3
1500	1988-11-15	1	24.6411	1	1	0	0	2	1	0	3	1	4	2	3	4	4	4	4	4	3	3	4	4	1	2	2	3	2	0	1	3	2	2	3	3	3	0	2	0	1	1	0	1	2	4	2	3	5
1501	1986-10-15	1	26.7288	1	1	0	0	2	1	0	5	1	2	4	3	4	3	2	4	4	2	3	3	4	0	0	3	3	3	3	2	1	2	3	1	3	2	0	2	1	0	1	2	3	4	5	1	1	6
1502	1990-08-15	1	22.8932	1	1	0	0	2	1	0	1	1	4	2	4	3	4	4	5	4	2	2	4	2	2	2	3	2	3	3	2	3	2	1	0	1	0	0	1	1	1	1	2	2	2	3	2	3	5
1503	1986-03-15	1	27.3151	1	1	0	0	2	1	0	4	1	5	4	4	4	4	4	4	5	4	4	5	5	3	3	3	3	3	1	3	3	3	3	2	2	0	0	0	0	0	0	0	0	1	1	0	1	6
1504	1973-01-01	1	40.5233	3	1	0	0	1	0	1	20	4	5	3	4	4	3	3	4	4	3	3	4	4	2	2	3	2	2	2	2	2	2	2	3	2	2	0	1	1	1	2	1	3	4	5	4	4	6
1505	1988-01-15	1	25.4767	1	2	1	0	2	1	0	3	1	5	3	3	4	4	4	4	5	3	3	4	5	1	3	3	3	3	1	3	2	3	2	2	3	2	1	1	1	1	0	1	3	0	2	0	0	6
1506	1963-03-15	1	50.3315	3	3	0	1	1	0	1	35	4	4	2	4	2	5	3	4	4	3	2	4	2	2	3	2	2	2	2	2	3	2	3	3	2	0	0	1	0	2	0	0	2	1	4	1	6	6
1507	1973-07-15	1	39.989	2	2	1	0	1	0	1	21	4	3	2	3	3	4	1	4	3	2	3	4	3	1	2	1	1	2	1	1	2	1	1	0	1	0	0	0	0	0	1	1	3	1	1	0	0	6
1508	1965-10-15	1	47.7425	3	3	0	1	1	0	1	25	4	4	5	4	4	4	4	4	5	3	4	4	5	2	2	3	3	2	2	3	2	2	2	3	2	1	0	1	1	0	0	0	0	2	3	5	4	6
1509	1988-06-01	1	25.0986	1	1	0	0	3	0	0	1	1	3	2	4	4	4	4	4	2	2	3	3	4	2	3	3	2	2	2	2	3	2	2	2	2	2	0	1	1	1	2	1	2	1	2	1	1	6
1510	1964-12-15	1	48.5753	3	3	0	1	1	0	1	25	4	3	3	4	4	4	4	4	4	4	3	4	4	2	1	2	2	3	2	2	2	2	2	1	2	2	0	0	0	0	3	0	2	2	4	1	3	5
1511	1985-01-15	1	28.4767	1	2	1	0	2	1	0	6	2	5	4	5	3	4	4	4	5	4	5	4	5	3	3	3	2	2	2	3	2	2	2	2	2	1	0	1	0	0	0	0	1	3	3	3	2	5
1512	1965-07-15	1	47.9945	3	3	0	1	1	0	1	25	4	4	2	4	2	4	4	4	4	3	2	4	3	3	3	3	3	0	0	3	3	3	3	3	3	3	0	2	1	1	2	1	3	0	0	0	0	6
1513	1990-03-15	1	23.3123	1	1	0	0	3	0	0	1	1	4	4	4	4	4	4	4	5	3	4	4	4	1	2	3	2	0	1	2	2	1	1	2	1	1	2	2	1	2	1	1	2	0	0	0	0	6
1514	1982-04-01	1	31.2712	2	2	1	0	3	0	0	5	1	4	3	4	5	5	4	5	5	3	4	4	5	3	3	3	3	2	3	2	1	2	2	2	0	2	0	1	0	0	1	1	2	4	5	4	4	6
1515	1986-09-15	1	26.811	1	1	0	0	1	0	1	5	1	5	2	2	5	5	1	5	5	2	2	4	2	2	3	3	3	2	2	2	3	3	3	3	3	2	0	2	0	0	2	2	3	2	4	4	2	5
1516	1979-08-15	1	33.9014	2	3	0	1	1	0	1	14	3	4	2	5	5	5	5	5	5	5	3	5	3	2	2	3	3	3	2	2	1	2	2	3	2	3	0	2	2	0	2	0	2	1	1	1	1	6
1517	1958-11-15	1	54.663	3	2	1	0	1	0	1	35	4	4	3	3	4	4	4	4	4	4	2	4	3	1	2	2	2	2	2	1	2	2	2	3	1	0	0	0	0	0	1	0	2	5	3	3	3	6
1518	1988-08-15	1	24.8932	1	1	0	0	2	1	0	3	1	3	1	5	2	4	2	5	4	3	4	4	3	3	3	3	3	2	0	2	3	3	3	3	3	3	1	1	2	1	2	2	2	2	3	0	3	5
1519	1984-01-15	1	29.4795	1	2	1	0	2	1	0	6	2	3	1	3	2	3	2	4	4	3	2	4	2	0	3	2	1	0	0	0	2	1	2	2	1	0	0	0	0	0	0	0	1	1	2	1	0	5
1520	1986-04-15	1	27.2301	1	1	0	0	2	1	0	5	1	4	4	4	5	4	4	5	5	4	4	5	5	3	3	2	3	3	2	3	3	2	2	3	2	2	0	0	1	1	3	0	2	1	2	1	1	6
1521	1970-10-15	1	42.7397	3	3	0	1	1	0	1	21	4	3	2	3	2	4	2	4	4	3	4	4	4	3	1	3	2	3	2	2	2	2	2	2	2	2	2	3	2	2	2	2	2	2	3	2	3	6
1522	1975-09-15	1	37.8192	2	3	0	1	2	1	0	19	4	4	2	4	4	4	4	4	4	4	4	4	4	3	2	3	1	1	1	2	2	2	2	2	2	3	0	0	0	0	1	1	2	1	1	1	1	6
1523	1983-11-15	1	29.6466	1	2	1	0	1	0	1	8	2	4	3	4	4	4	5	5	4	4	3	4	5	1	3	3	1	3	3	3	3	3	2	2	2	3	0	1	0	1	2	2	3	1	1	1	1	5
1524	1987-04-15	1	26.2301	1	1	0	0	3	0	0	1	1	3	4	3	2	4	3	4	4	4	4	4	4	2	3	3	2	1	2	2	3	2	2	2	2	2	0	0	1	2	2	1	2	0	1	0	0	5
1525	1963-09-15	1	49.8274	3	3	0	1	1	0	1	27	4	5	2	4	4	5	3	5	5	3	3	4	4	0	3	3	3	2	3	3	3	3	3	3	3	0	0	3	1	2	1	1	3	4	6	2	6	6
1526	1988-04-15	1	25.2274	1	1	0	0	3	0	0	1	1	4	2	3	5	3	2	4	4	3	3	4	4	3	3	3	3	3	3	3	2	2	2	3	3	3	1	1	2	1	1	2	3	2	4	0	5	5
1527	1982-01-15	1	31.4795	2	2	1	0	1	0	1	8	2	5	3	4	5	5	4	5	5	3	5	5	5	1	2	3	2	3	0	2	1	0	1	2	3	1	0	0	1	0	1	1	3	1	1	1	1	6
1528	1983-07-15	1	29.9836	1	1	0	0	2	1	0	7	2	3	2	3	4	4	4	4	3	3	3	4	3	2	2	2	2	2	2	2	2	2	2	2	2	2	2	2	2	2	2	2	2	1	1	1	1	6
1529	1963-03-15	1	50.3315	3	3	0	1	2	1	0	27	4	5	4	4	4	4	4	4	4	3	4	4	4	0	1	2	2	1	0	1	1	2	1	3	1	0	0	1	1	0	2	0	1	1	1	1	1	3
1530	1971-06-15	1	42.074	3	2	1	0	1	0	1	10	2	5	4	5	4	5	5	5	5	4	5	5	5	3	3	3	3	3	3	3	2	3	2	3	3	0	0	1	2	1	1	2	3	1	1	0	0	6
1531	1986-05-15	1	27.1479	1	1	0	0	2	1	0	4	1	5	2	4	4	4	4	4	5	4	4	5	4	2	3	2	2	2	2	2	1	2	2	1	1	2	0	0	0	1	1	0	2	1	1	0	1	6
1532	1975-04-15	1	38.2384	2	3	0	1	1	0	1	17	4	2	2	3	2	2	1	4	3	3	2	4	3	3	3	3	3	3	2	2	2	2	2	3	3	2	0	2	2	1	2	0	3	2	4	4	4	6
1533	1984-04-15	1	29.2301	1	2	1	0	2	1	0	6	2	5	4	4	5	5	4	5	5	3	5	5	5	1	1	3	3	3	3	3	0	2	2	3	0	0	0	0	0	0	1	0	1	1	1	1	1	6
1534	1964-04-15	1	49.2438	3	3	0	1	1	0	1	26	4	4	4	3	4	4	4	4	4	3	3	4	4	2	3	3	2	2	1	2	2	2	2	1	2	1	0	1	0	1	2	0	2	0	0	5	1	6
1535	1982-10-15	1	30.7315	2	1	0	0	2	1	0	9	2	4	2	3	4	3	4	4	4	3	4	4	4	3	3	3	3	3	3	3	3	3	3	2	2	2	1	2	2	0	2	1	3	1	1	1	1	6
1536	1965-11-15	1	47.6575	3	3	0	1	1	0	1	25	4	4	1	3	2	4	4	5	5	4	4	5	4	3	3	2	2	3	3	2	2	2	3	1	0	1	0	1	1	1	0	0	2	1	1	1	1	5
1537	1982-02-15	1	31.3945	2	2	1	0	2	1	0	9	2	4	3	4	4	3	5	5	4	4	4	4	5	3	2	3	2	2	2	1	2	2	2	3	2	3	0	2	0	2	1	2	3	2	4	4	4	6
1538	1986-11-15	1	26.6438	1	1	0	0	3	0	0	3	1	4	4	3	5	4	5	5	5	4	5	5	5	1	1	3	2	0	3	2	2	2	3	3	0	1	0	0	1	0	0	0	2	2	4	2	3	6
1539	1967-12-15	1	45.5753	3	3	0	1	1	0	1	24	4	4	5	5	5	5	5	5	5	3	4	5	5	3	2	3	3	3	3	3	2	2	3	2	3	0	0	0	0	1	1	0	3	0	1	1	1	6
1540	1991-06-15	1	22.0603	1	1	0	0	3	0	0	1	1	5	3	3	4	4	4	5	5	4	5	4	5	2	1	3	3	1	0	2	3	2	3	3	2	3	0	1	2	0	0	0	2	0	2	0	0	5
1541	1984-03-15	1	29.3151	1	2	1	0	2	1	0	6	2	4	3	4	4	5	4	4	4	3	3	5	3	3	3	3	2	2	3	3	3	3	3	3	2	1	0	1	1	0	1	1	3	1	1	0	1	6
1542	1964-06-15	1	49.0767	3	3	0	1	1	0	1	28	4	5	2	4	4	4	4	4	4	4	4	4	4	3	3	3	3	3	3	3	3	2	2	3	3	2	1	1	1	0	1	0	2	1	1	1	0	6
1543	1984-08-15	1	28.8959	1	2	1	0	3	0	0	4	1	5	4	4	5	5	4	4	5	3	5	5	5	2	2	3	3	3	3	3	3	2	2	3	0	1	0	0	0	1	1	0	1	1	1	1	1	6
1544	1989-04-15	0	24.2274	1	1	0	0	2	1	0	2	1	4	5	2	4	3	4	4	4	2	4	4	5	1	3	3	3	2	3	2	3	2	2	3	2	3	0	0	1	0	0	0	0	1	1	0	0	5
1545	1965-11-15	1	47.6575	3	3	0	1	1	0	1	25	4	4	4	4	4	4	4	4	4	4	4	4	4	1	1	3	3	2	3	3	2	3	3	3	3	3	0	1	0	0	1	0	1	1	2	1	1	6
1546	1976-06-15	1	37.0685	2	3	0	1	1	0	1	18	4	5	2	4	5	5	5	5	5	4	5	4	4	0	2	3	3	2	3	3	1	1	1	1	0	0	0	0	1	0	0	0	3	1	2	0	3	6
1547	1989-10-15	1	23.726	1	1	0	0	2	1	0	3	1	2	2	3	5	3	3	4	4	2	4	2	4	1	2	3	1	1	0	1	2	1	2	0	1	1	0	0	2	1	0	0	3	1	2	1	0	0
1548	1971-10-01	1	41.7781	3	3	0	1	1	0	1	24	4	4	3	4	5	4	5	4	5	3	5	4	5	2	3	2	1	2	1	1	3	1	1	2	1	0	0	3	0	1	3	0	1	1	1	0	0	6
1549	1980-11-15	1	32.6466	2	2	1	0	2	1	0	10	2	4	3	4	4	4	3	4	4	4	4	4	3	2	3	3	2	3	3	2	3	2	2	2	2	2	0	1	0	0	1	0	2	1	2	3	1	3
1550	1987-04-15	1	26.2301	1	1	0	0	1	0	1	5	1	4	3	4	4	5	5	4	4	4	5	5	4	2	3	3	2	2	3	3	3	2	2	2	2	2	0	1	1	1	1	1	2	2	4	4	2	6
1551	1984-06-15	1	29.063	1	2	1	0	2	1	0	6	2	4	4	4	5	4	4	5	2	1	1	2	5	3	3	2	3	3	2	3	3	2	2	3	2	2	0	0	1	1	3	0	2	1	2	1	1	6
1552	1986-05-15	1	27.1479	1	2	1	0	3	0	0	4	1	4	4	4	5	4	4	5	5	4	4	5	5	3	3	2	3	3	2	3	3	2	2	3	2	2	0	0	1	1	3	0	2	1	2	1	1	6
1553	1985-03-15	1	28.3151	1	1	0	0	2	1	0	5	1	5	4	3	5	4	3	5	5	4	5	4	5	1	3	3	2	1	3	2	0	1	0	3	1	2	0	0	0	2	0	0	2	1	2	3	1	6
1554	1989-11-15	1	23.6411	1	1	0	0	2	1	0	2	1	4	3	4	3	4	2	4	5	3	3	4	4	3	3	3	2	1	1	2	2	2	2	2	2	2	1	1	1	1	2	1	2	1	4	2	3	5
1555	1967-04-15	1	46.2438	3	3	0	1	1	0	1	25	4	5	2	4	3	5	4	5	5	5	1	5	5	3	3	3	3	2	3	2	3	3	2	3	2	2	2	1	2	0	2	0	3	1	2	3	3	3
1556	1966-01-15	1	47.4904	3	3	0	1	1	0	1	24	4	4	2	3	3	4	2	3	4	4	2	4	2	3	2	1	2	3	1	2	0	0	2	3	3	2	0	2	1	0	1	2	3	1	1	0	1	6
1557	1981-06-15	1	32.0658	2	2	1	0	2	1	0	9	2	4	2	4	5	4	4	4	5	4	4	4	5	3	2	3	3	3	2	3	2	3	3	2	3	3	2	3	0	2	3	2	3	1	1	1	1	6
1558	1987-02-15	1	26.3918	1	1	0	0	2	1	0	3	1	4	2	4	4	4	4	4	4	5	5	5	4	2	3	3	1	1	1	2	2	2	2	3	0	0	0	0	0	1	0	0	2	1	1	1	0	6
1559	1987-11-15	1	25.6438	1	1	0	0	2	1	0	3	1	4	4	4	4	2	4	4	4	4	4	4	4	1	1	3	1	3	1	1	1	1	2	1	1	2	0	0	1	0	1	0	1	0	0	0	0	3
[truncated: 17 more columns]
